# Supplementary material for: Height, autoimmune thyroid disease and thyroid cancer: a Mendelian randomisation study
Source: Thyroid. Author manuscript; Available in PMC 2023 Dec 9. (PMC7615364; doi:10.1089/thy.2023.0272)
Supplement: Table S1 [file EMS189053-supplement-Table_S1.xlsx]

## Sheet: Supplementary Table S1
Supplementary Table S1. Variants used as instruments for Mendelian Randomization analyses with height as the exposure and autoimmune thyroid disease (AITD) as outcome.
Height										AITD
CHR_POS_HG19	SNP	Effect_Allele	Other_Allele	EAF	Beta	SE	Pvalue	N	F-statistic	CHR_POS_HG19	Effect_allele	Other_allele	EAF	Beta	SE	Pvalue	N
1:101351661	rs10218565	T	C	0.324297	0.00476811	0.00067354	1.45e-12	5358880	50.1148	1:101351661	T	C	0.3501	-0.00702461	0.00973617	0.48	30234
1:101641606	rs12752441	T	G	0.0247389	-0.0135388	0.00209227	9.74e-11	5107140	41.8721	1:101641606	T	G	2.47%	-0.036664	0.0297705	0.22	30234
1:101747767	rs6577233	T	C	0.494025	-0.0080362	0.00062032	2.2e-38	5372900	167.83	1:101747767	T	C	47.99%	-0.0314907	0.00901479	0.00051	30234
1:101939689	rs1361812	T	G	0.393552	0.00458538	0.00062952	3.24e-13	5443140	53.0556	1:101939689	T	G	39.22%	-0.00300451	0.00828677	0.73	30234
1:102395220	rs7515984	T	C	0.531733	-0.0056619	0.00061746	4.74e-20	5422670	84.0827	1:102395220	C	T	45.7%	-0.00702461	0.00856863	0.42	30234
1:10260592	rs3903151	A	G	0.561983	-0.0131731	0.00069503	4.15e-80	5147010	359.227	1:10260592	G	A	42.91%	-0.002002	0.00708897	0.79	30234
1:959842	rs2710888	T	C	0.340777	0.0101151	0.00076902	1.63e-39	4394920	173.008	1:959842	T	C	36.11%	0.0119286	0.00927876	0.2	30234
1:10309026	rs11586485	A	G	0.096061	-0.0078966	0.00126139	3.84e-10	4547560	39.1906	1:10309026	A	G	10.83%	0.00299551	0.0130637	0.83	30234
1:10316729	rs17400878	G	A	0.116062	0.0285094	0.00097512	6.62e-188	5383840	854.791	1:10316729	G	A	12.6%	0.0158733	0.0131634	0.23	30234
1:103325936	rs12026364	G	T	0.0591442	-0.0190648	0.00157731	1.24e-33	5136050	146.093	1:103325936	G	T	6.53%	0.00299551	0.0147743	0.85	30234
1:103393457	rs12138977	T	C	0.65612	-0.0138936	0.00078618	6.86e-70	5111340	312.31	1:103393457	C	T	35.67%	-0.0010005	0.0121532	0.94	30234
1:103483329	rs3767272	C	T	0.0292044	0.0230917	0.00193861	1.03e-32	5324140	141.883	1:103483329	C	T	2.79%	0.00299551	0.027403	0.92	30234
1:103551918	rs11164665	G	A	0.389693	0.01725	0.00090335	2.75e-81	5095470	364.642	1:103551918	G	A	40.25%	0.0129162	0.00917974	0.16	30234
1:103588507	rs9663072	G	A	0.274407	0.00940625	0.00100464	7.77e-21	5228580	87.6621	1:103588507	G	A	29.2%	0.00399202	0.00927652	0.68	30234
1:103617675	rs11586335	C	T	0.0745457	-0.0105925	0.0012545	3.08e-17	5024780	71.2944	1:103617675	C	T	6.9%	0.0324672	0.0178165	0.068	30234
1:106956059	rs12067715	C	A	0.206298	0.007615	0.00077937	1.5e-22	5150710	95.4668	1:106956059	C	A	21.2%	-0.00702461	0.010901	0.53	30234
1:1005806	rs3934834	T	C	0.155679	0.00599898	0.0009277	1e-10	5164390	41.8157	1:1005806	T	C	14.97%	-0.0010005	0.00734897	0.9	30234
1:107883043	rs12066815	G	A	0.22743	0.00466481	0.00076008	8.39e-10	5045120	37.666	1:107883043	G	A	21.57%	0.0148886	0.0108305	0.17	30234
1:108369872	rs17020141	A	G	0.102289	-0.0085436	0.00104348	2.66e-16	5203930	67.0368	1:108369872	A	G	8.98%	0.223943	0.0140083	7.1e-52	30234
1:108462844	rs345314	C	T	0.173381	-0.008201	0.00082584	3.07e-23	5385510	98.6147	1:108462844	C	T	17.37%	0.0382587	0.0117709	0.0012	30234
1:108680818	rs11185281	A	G	0.385723	-0.004293	0.00064915	3.76e-11	5215520	43.7353	1:108680818	A	G	39.79%	-0.0202027	0.00908833	0.026	30234
1:10906634	rs535724	G	A	0.0738849	-0.0069282	0.00118754	5.41e-09	5308440	34.0365	1:10906634	G	A	8.32%	0.00399202	0.0164572	0.82	30234
1:109319928	rs1759480	G	A	0.238946	0.00455899	0.00072745	3.68e-10	5333370	39.2763	1:109319928	G	A	26.27%	0.00498754	0.00896639	0.59	30234
1:109817192	rs7528419	G	A	0.209981	0.0166551	0.00078728	2.47e-99	5466760	447.544	1:109817192	G	A	22.31%	0.00598207	0.00973407	0.55	30234
1:109887191	rs4970843	C	T	0.46907	0.00685643	0.00067541	3.26e-24	5027760	103.053	1:109887191	C	T	46.43%	-0.00904074	0.00847756	0.29	30234
1:110215178	rs655315	G	A	0.490257	-0.0039556	0.00064745	1e-09	5053900	37.3261	1:110215178	A	G	51.98%	-0.002002	0.00782512	0.81	30234
1:110260742	rs11807	C	T	0.185297	0.00523276	0.00080261	7.05e-11	5474410	42.5062	1:110260742	C	T	19.5%	-0.00400802	0.0106587	0.72	30234
1:11038476	rs11121667	T	C	0.253614	0.00653453	0.00072932	3.25e-19	5159920	80.2772	1:11038476	T	C	23.03%	0.00895974	0.0111592	0.43	30234
1:110366083	rs484959	T	C	0.472081	-0.0069804	0.00065334	1.21e-26	4997650	114.152	1:110366083	C	T	54.15%	0.0487902	0.00880855	5.4e-08	30234
1:110490341	rs17025223	T	C	0.123103	-0.0101214	0.00095636	3.56e-26	5333880	112.005	1:110490341	T	C	12.39%	-0.0010005	0.0181465	0.96	30234
1:110560915	rs186724	T	C	0.199142	0.00471348	0.00081143	6.29e-09	4931820	33.7428	1:110560915	T	C	22.14%	0.00299551	0.00892204	0.75	30234
1:111430297	rs12117546	T	C	0.278228	0.00534871	0.00074928	9.44e-13	5108370	50.9577	1:111430297	T	C	24.87%	-0.00904074	0.0103683	0.39	30234
1:111494194	rs2232041	T	C	0.227384	-0.0055024	0.0007772	1.44e-12	5345870	50.1232	1:111494194	T	C	25.32%	-0.00904074	0.0103683	0.39	30234
1:111728285	rs641379	C	T	0.220519	0.00637321	0.00077873	2.74e-16	4998890	66.9796	1:111728285	C	T	22.46%	-0.0161294	0.010375	0.12	30234
1:112176753	rs7532316	A	G	0.484952	0.00382922	0.00061589	5.06e-10	5410760	38.6558	1:112176753	A	G	49.58%	-0.00904074	0.00937256	0.34	30234
1:112462984	rs6682872	G	A	0.359404	0.00427649	0.00064605	3.61e-11	5340690	43.817	1:112462984	G	A	37.87%	-0.002002	0.00743901	0.8	30234
1:112499034	rs6703437	A	G	0.507273	0.00335871	0.00061405	4.51e-08	5436120	29.9183	1:112499034	G	A	46.93%	-0.00400802	0.00759515	0.61	30234
1:11289161	rs2076655	A	G	0.695921	-0.0187014	0.00071472	6.49e-151	5090320	684.662	1:11289161	G	A	30.29%	-0.0140989	0.00978432	0.15	30234
1:113241052	rs2306940	C	T	0.239056	-0.0217445	0.00076119	1.75e-179	5115490	816.042	1:113241052	C	T	20.67%	-0.0314907	0.0111285	0.0047	30234
1:113244433	rs2279500	T	C	0.155481	0.0138835	0.00087954	3.94e-56	5329960	249.165	1:113244433	T	C	16.55%	0.0148886	0.0118343	0.21	30234
1:113575114	rs17030905	C	T	0.636671	0.0103289	0.00066394	1.43e-54	5046740	242.02	1:113575114	T	C	31.58%	0.001998	0.0113417	0.87	30234
1:11395283	rs2982380	C	A	0.514632	-0.0040008	0.00067177	2.59e-09	4875620	35.4693	1:11395283	A	C	44.15%	0.0009995	0.00613766	0.88	30234
1:114166561	rs6669008	G	A	0.404503	0.00587488	0.00065321	2.39e-19	5302840	80.8895	1:114166561	G	A	42.49%	-0.0502412	0.00886429	2.7e-08	30234
1:114354654	rs3195954	C	T	0.177799	0.00592819	0.00085153	3.36e-12	5374720	48.4668	1:114354654	C	T	17.95%	-0.00702461	0.010901	0.53	30234
1:114948281	rs6537825	A	G	0.0981793	-0.0074289	0.00110062	1.48e-11	4848000	45.559	1:114948281	A	G	6.78%	-0.0010005	0.0241369	0.97	30234
1:114996324	rs11589568	C	T	0.167515	0.00897878	0.00083304	4.36e-27	5387260	116.172	1:114996324	C	T	18.23%	0.00299551	0.0117084	0.81	30234
1:115829313	rs6330	A	G	0.409955	0.00673456	0.00063988	6.64e-26	5244940	110.77	1:115829313	A	G	44.72%	0.00697561	0.00906217	0.45	30234
1:116017908	rs9429756	A	G	0.322451	0.0047881	0.00071185	1.74e-11	4691850	45.2428	1:116017908	A	G	32.43%	-0.0010005	0.00734897	0.9	30234
1:116297758	rs4073778	A	C	0.526453	0.00737795	0.0006303	1.2e-31	5166260	137.018	1:116297758	C	A	44.32%	-0.00601807	0.008527	0.49	30234
1:116834105	rs975351	C	T	0.427291	-0.0074776	0.00063811	1.03e-31	5143260	137.32	1:116834105	C	T	40.9%	-0.00803217	0.0094018	0.4	30234
1:11702155	rs7526268	T	C	0.637388	-0.0047715	0.00068994	4.65e-12	4651670	47.8285	1:11702155	C	T	32.7%	0.0009995	0.00734162	0.9	30234
1:117514048	rs17036665	G	A	0.0607361	-0.0112719	0.0014415	5.3e-15	4317750	61.1456	1:117514048	G	A	3.38%	-0.00601807	0.029682	0.85	30234
1:118182792	rs7522280	C	T	0.20196	-0.0106895	0.00080161	1.45e-40	5276190	177.823	1:118182792	C	T	20.35%	-0.0345914	0.0112708	0.0022	30234
1:118520042	rs1409055	T	C	0.540626	0.00512803	0.00065176	3.6e-15	5297160	61.905	1:118520042	C	T	43.3%	-0.0222456	0.0093302	0.017	30234
1:118719956	rs4430315	C	T	0.0658621	0.0153409	0.00135229	7.91e-30	4851850	128.695	1:118719956	C	T	5.18%	0.0139029	0.0206033	0.51	30234
1:118843675	rs2490198	T	C	0.290263	-0.0078614	0.00074778	7.53e-26	5032870	110.523	1:118843675	T	C	28.75%	-0.0010005	0.0061438	0.88	30234
1:118849909	rs7513580	A	G	0.312101	-0.0526062	0.0007507	0	5176370	4910.67	1:118849909	A	G	30.94%	-0.00601807	0.00912485	0.52	30234
1:118920492	rs9428247	A	G	0.0456073	0.0419152	0.00169076	1.13e-135	5052040	614.581	1:118920492	A	G	4.67%	-0.00501254	0.0206643	0.82	30234
1:119030698	rs10923574	A	C	0.630289	-0.0109759	0.0007695	3.69e-46	4552440	203.453	1:119030698	C	A	33.7%	-0.0110609	0.00975964	0.26	30234
1:119168450	rs1701970	C	T	0.309682	0.00753784	0.00082474	6.26e-20	5349940	83.5333	1:119168450	C	T	31.6%	0.00995033	0.0101107	0.33	30234
1:119333813	rs2712252	G	A	0.130107	0.0138225	0.00105702	4.47e-39	5299630	171.004	1:119333813	G	A	12.61%	0.0158733	0.0140059	0.26	30234
1:119458117	rs1779454	C	T	0.177405	0.00889559	0.00105478	3.35e-17	5368720	71.1256	1:119458117	C	T	17.37%	-0.0130852	0.0115458	0.26	30234
1:119474834	rs946210	T	C	0.236491	0.0106474	0.00084572	2.4e-36	5088770	158.502	1:119474834	T	C	20.77%	-0.0130852	0.0113113	0.25	30234
1:119525788	rs12742627	A	G	0.0559409	-0.0197626	0.00160338	6.6e-35	5207040	151.92	1:119525788	A	G	4.23%	-0.0140989	0.0218791	0.53	30234
1:119574587	rs2645294	C	T	0.42692	-0.012764	0.00080655	2.07e-56	5368270	250.444	1:119574587	C	T	43.59%	0.00299551	0.00929198	0.76	30234
1:119581937	rs1886917	C	T	0.0565535	0.0183173	0.00151231	9.11e-34	5178780	146.704	1:119581937	C	T	4.3%	0.0109399	0.021901	0.63	30234
1:119766433	rs10494222	G	A	0.044947	0.00974718	0.0016088	1.37e-09	5293730	36.7074	1:119766433	G	A	4.87%	0.00895974	0.0201776	0.67	30234
1:120216971	rs12121447	T	C	0.128671	-0.0241881	0.00095971	3.65e-140	5029200	635.219	1:120216971	T	C	13.5%	-0.00904074	0.0130987	0.5	30234
1:120420048	rs2487580	T	C	0.0174529	-0.0168581	0.0027282	6.44e-10	4016700	38.1825	1:120420048	T	C	0.52%	0.00697561	0.0847333	0.94	30234
1:13796964	rs3013093	C	T	0.405932	0.00515105	0.00064024	8.59e-16	5195310	64.73	1:13796964	C	T	39.77%	0.0119286	0.00887701	0.18	30234
1:13842586	rs2282189	G	A	0.0578173	0.00895684	0.00162956	3.87e-08	3541430	30.2113	1:13842586	G	A	2.55%	0.0324672	0.0357537	0.37	30234
1:1287040	rs182532	T	C	0.0320725	-0.0163372	0.00184948	1.02e-18	4830140	78.029	1:1287040	T	C	2.82%	-0.0470916	0.0286502	0.1	30234
1:13855608	rs12072110	T	C	0.0997243	0.0118863	0.00104487	5.52e-30	5379830	129.41	1:13855608	T	C	9.67%	-0.0110609	0.0163917	0.51	30234
1:13862750	rs6661954	T	C	0.191547	0.0112629	0.00080154	7.53e-45	5364460	197.447	1:13862750	T	C	20.02%	0.0217615	0.0114981	0.058	30234
1:13912977	rs355027	C	T	0.176894	-0.0068187	0.00084906	9.68e-16	4923180	64.4951	1:13912977	C	T	13.96%	-0.00601807	0.0123945	0.64	30234
1:13946868	rs1767676	A	G	0.308426	0.0102595	0.00068278	4.96e-51	5229770	225.783	1:13946868	A	G	31.41%	0.0109399	0.0092634	0.24	30234
1:1305561	rs17160669	T	C	0.187613	0.00983409	0.00090446	1.55e-27	4114100	118.22	1:1305561	T	C	13.75%	-0.0555127	0.0138891	7.4e-05	30234
1:14043609	rs4344326	G	A	0.0261615	-0.011688	0.00201417	6.52e-09	5180280	33.6735	1:14043609	G	A	2.53%	-0.0314907	0.0301293	0.3	30234
1:14148441	rs2697971	T	G	0.239322	0.0101997	0.00073598	1.13e-43	5453330	192.063	1:14148441	T	G	22.72%	-0.0010005	0.00815104	0.91	30234
1:14449136	rs2359942	T	C	0.501555	-0.0049433	0.00062813	3.55e-15	5185440	61.9348	1:14449136	C	T	43.78%	0.00399202	0.00958041	0.69	30234
1:146757923	rs9661159	A	G	0.0945918	-0.0270423	0.00112913	9.29e-127	4975570	573.587	1:146757923	A	G	8.53%	-0.00803217	0.0156398	0.62	30234
1:147051058	rs11240083	A	G	0.243722	-0.0065082	0.00074416	2.22e-18	5125300	76.4873	1:147051058	A	G	23.88%	0.0109399	0.0106793	0.31	30234
1:147099287	rs12129752	T	G	0.0924953	0.019201	0.00114989	1.35e-62	4813510	278.827	1:147099287	T	G	9.38%	0.0009995	0.0145367	0.95	30234
1:15120526	rs1737352	A	G	0.550245	0.00356763	0.00062804	1.34e-08	5230150	32.269	1:15120526	G	A	45.49%	-0.00501254	0.00976016	0.62	30234
1:144896319	rs12124527	C	T	0.446697	-0.0107014	0.00131945	5.04e-16	1186820	65.7802	1:144896319	G	A	54.6%	-0.0110609	0.00917256	0.23	30234
1:149886135	rs4926386	A	C	0.12406	-0.0129327	0.00113254	3.35e-30	4563350	130.398	1:149886135	A	C	10.14%	0.00399202	0.0156034	0.81	30234
1:149906413	rs11205303	C	T	0.371203	0.05342	0.00071774	0	5131090	5539.54	1:149906413	C	T	39.76%	-0.00501254	0.0094987	0.61	30234
1:149955163	rs11205308	A	G	0.083504	0.014753	0.00150706	1.25e-22	3197400	95.8296	1:149955163	A	G	8.1%	-0.0397809	0.0166848	0.017	30234
1:150121079	rs11586396	T	C	0.0111119	0.0357729	0.00379761	4.52e-21	4931840	88.7335	1:150121079	T	C	1.4%	-0.0491902	0.0382632	0.2	30234
1:150186091	rs956796	A	G	0.118043	-0.0116606	0.00109538	1.84e-26	4431830	113.321	1:150186091	A	G	11.46%	0.00697561	0.01479	0.65	30234
1:150278389	rs12403795	T	C	0.153538	-0.0150544	0.00158524	2.17e-21	3641850	90.1855	1:150278389	T	C	14.38%	-0.0100503	0.0127831	0.44	30234
1:150336468	rs12046899	T	G	0.196624	-0.0145082	0.00100484	2.97e-47	5090110	208.465	1:150336468	T	G	19.8%	-0.0130852	0.0110799	0.24	30234
1:150363261	rs6694075	G	A	0.0319803	0.01962	0.00208663	5.32e-21	5105370	88.4112	1:150363261	G	A	3.74%	-0.0253178	0.0218856	0.25	30234
1:150528885	rs12119250	A	G	0.0518713	-0.0124285	0.00150864	1.75e-16	4811690	67.8682	1:150528885	A	G	5.23%	-0.0120726	0.0196446	0.55	30234
1:150543128	rs11204666	T	C	0.17432	0.0172327	0.00145441	2.19e-32	3663890	140.389	1:150543128	T	C	16.43%	-0.0130852	0.0117835	0.27	30234
1:150552042	rs16837903	A	G	0.126224	0.0198593	0.00118731	8.43e-63	5374060	279.769	1:150552042	A	G	14.51%	-0.0253178	0.0128257	0.048	30234
1:150739670	rs41496050	C	T	0.0317061	0.0251053	0.00391668	1.46e-10	1105560	41.0861	1:150739670	C	T	0.49%	-0.282363	0.224437	0.21	30234
1:151004365	rs7532312	C	A	0.100104	-0.0093699	0.00106496	1.39e-18	5366060	77.4111	1:151004365	C	A	8.85%	0.0207825	0.0161659	0.2	30234
1:151035628	rs6694357	C	A	0.0591764	0.013208	0.00183733	6.54e-13	2815140	51.6773	1:151035628	C	A	7.09%	0.00895974	0.0169786	0.61	30234
1:151060527	rs6688113	A	G	0.0179319	0.0369936	0.00319702	5.76e-31	4319280	133.894	1:151060527	A	G	2.21%	-0.0822952	0.0313687	0.0087	30234
1:151061509	rs12090604	G	A	0.0255221	-0.0118509	0.00200538	3.43e-09	5208390	34.9228	1:151061509	G	A	2.49%	0.0168571	0.0288067	0.57	30234
1:151233007	rs16833107	T	C	0.118615	-0.0215698	0.00097378	1.03e-108	5332870	490.649	1:151233007	T	C	11.38%	0.0334348	0.014505	0.021	30234
1:151418479	rs4147451	C	T	0.0487198	-0.0205282	0.00196873	1.86e-25	2903040	108.725	1:151418479	C	T	0.88%	0.00498754	0.090461	0.96	30234
1:151952075	rs3007704	C	T	0.0868815	-0.0142596	0.0011258	9.1e-37	5270920	160.432	1:151952075	C	T	8.63%	0.0256677	0.0160671	0.11	30234
1:153614712	rs7549308	T	C	0.0473081	0.0152352	0.00152437	1.61e-23	4917360	99.8885	1:153614712	T	C	4.07%	0.0148886	0.0242269	0.55	30234
1:153718472	rs9426901	G	T	0.487102	0.00578647	0.00066322	2.67e-18	5206740	76.1223	1:153718472	G	T	48.4%	-0.0010005	0.0061438	0.88	30234
1:15705072	rs736185	A	G	0.131616	0.00604348	0.00091414	3.82e-11	5373520	43.7068	1:15705072	A	G	14.52%	0.00399202	0.0123831	0.76	30234
1:153934303	rs3791186	T	C	0.534462	-0.0061921	0.00069097	3.21e-19	5275120	80.3078	1:153934303	C	T	44.11%	-0.0161294	0.00925486	0.081	30234
1:154270877	rs3103309	T	C	0.353632	0.00518395	0.00073206	1.43e-12	4728310	50.1451	1:154270877	T	C	37.6%	-0.0140989	0.00906897	0.12	30234
1:154426097	rs6689393	A	G	0.42492	-0.0041608	0.00066919	5.04e-10	5436680	38.6594	1:154426097	A	G	42.33%	0.0237165	0.00917197	0.0097	30234
1:154589628	rs2335230	C	A	0.203696	0.0112482	0.00095687	6.63e-32	5482400	138.185	1:154589628	C	A	20.52%	0.00299551	0.0101298	0.78	30234
1:154592140	rs962242	C	T	0.206252	0.0185802	0.00080789	4.83e-117	5279560	528.928	1:154592140	C	T	22%	-0.00702461	0.0101776	0.5	30234
1:154758422	rs883319	T	C	0.213102	-0.0050308	0.00077099	6.8e-11	5325960	42.5772	1:154758422	T	C	22.18%	0.0119286	0.0109619	0.28	30234
1:154807935	rs11584630	A	G	0.312704	0.00549329	0.00069151	1.96e-15	5242400	63.1056	1:154807935	A	G	33.88%	0.0009995	0.00734162	0.9	30234
1:154825270	rs11264275	T	G	0.471677	-0.005859	0.0006901	2.06e-17	5002970	72.0814	1:154825270	G	T	48.4%	-0.00702461	0.00856863	0.42	30234
1:154991389	rs905938	C	T	0.235219	0.0136468	0.00084553	1.34e-58	5406270	260.498	1:154991389	C	T	26.15%	0.0324672	0.0101952	0.0015	30234
1:155008610	rs4845406	A	G	0.409413	-0.0083043	0.00076505	1.9e-27	5225570	117.822	1:155008610	A	G	44.35%	0.0139029	0.00917994	0.13	30234
1:155025361	rs2306125	C	T	0.240918	-0.0093491	0.00091441	1.54e-24	4187200	104.534	1:155025361	C	T	18.04%	-0.00702461	0.010901	0.53	30234
1:155108167	rs12726330	A	G	0.0125471	0.0210191	0.00290849	4.94e-13	5271350	52.2268	1:155108167	A	G	1.46%	-0.0481404	0.0374465	0.2	30234
1:155172725	rs35154152	C	T	0.10461	0.0199709	0.00111929	3.31e-71	5373620	318.354	1:155172725	C	T	10.88%	0.0207825	0.0140736	0.14	30234
1:155279482	rs2297480	G	T	0.292209	-0.0202729	0.00129862	6.11e-55	4907940	243.707	1:155279482	G	T	25.68%	-0.00300451	0.0101602	0.78	30234
1:155300097	rs35117735	A	G	0.0191928	0.0142364	0.00246033	7.19e-09	4952270	33.4822	1:155300097	A	G	2.23%	-0.0140989	0.0290374	0.64	30234
1:155666961	rs348196	T	C	0.704628	-0.0124096	0.00125323	4.08e-23	4747980	98.0514	1:155666961	C	T	24.71%	-0.00702461	0.0101776	0.5	30234
1:155815572	rs16837063	G	A	0.0485699	-0.0089614	0.00150877	2.86e-09	5102440	35.2781	1:155815572	G	A	4.66%	-0.002002	0.0183144	0.92	30234
1:156085375	rs547915	T	C	0.0915591	0.0248243	0.00115822	6.55e-102	4679240	459.38	1:156085375	T	C	7.68%	-0.00904074	0.0180989	0.63	30234
1:156198994	rs2758603	C	T	0.353456	0.00769343	0.000686	3.45e-29	5453440	125.774	1:156198994	C	T	35.59%	-0.00601807	0.00891845	0.51	30234
1:156275281	rs7522860	A	G	0.502378	-0.0041789	0.00066	2.43e-10	5303220	40.09	1:156275281	G	A	49.84%	-0.0010005	0.0061438	0.88	30234
1:156650023	rs4559494	T	G	0.349657	0.00701596	0.00067921	5.18e-25	5056560	106.7	1:156650023	T	G	35.95%	0.00796817	0.00877475	0.37	30234
1:156697056	rs3795737	C	T	0.080461	0.0118423	0.00120848	1.13e-22	5010770	96.027	1:156697056	C	T	6.11%	0.0544882	0.0198583	0.0061	30234
1:156713558	rs4399146	A	G	0.306536	-0.0054193	0.00069055	4.23e-15	5319020	61.588	1:156713558	A	G	32.92%	0.0285875	0.00947321	0.0026	30234
1:156965948	rs11264593	G	A	0.204926	-0.0074542	0.00079621	7.82e-21	5299150	87.649	1:156965948	G	A	18.25%	0.0109399	0.0115715	0.35	30234
1:157041302	rs12760229	T	C	0.0843518	0.0170006	0.00140574	1.14e-33	5412740	146.258	1:157041302	T	C	10.13%	-0.0130852	0.0144098	0.37	30234
1:157105790	rs3737269	C	T	0.155349	-0.0131981	0.00106365	2.35e-35	5332290	153.966	1:157105790	C	T	16.01%	-0.0151136	0.0120131	0.21	30234
1:157443532	rs12132012	T	C	0.230147	-0.0043352	0.00074048	4.78e-09	5287240	34.2761	1:157443532	T	C	24.94%	-0.00300451	0.00931989	0.76	30234
1:16090898	rs6429774	A	G	0.289834	-0.0045402	0.0006919	5.31e-11	5315230	43.0589	1:16090898	A	G	27.68%	-0.002002	0.00987418	0.85	30234
1:157964856	rs6656063	C	T	0.644605	-0.0074177	0.00066442	6.11e-29	5051560	124.639	1:157964856	T	C	33.01%	-0.0110609	0.00956147	0.25	30234
1:16161836	rs4661661	C	T	0.113593	0.00682739	0.00099184	5.84e-12	5284280	47.3834	1:16161836	C	T	11.49%	0.0217615	0.0139978	0.12	30234
1:158975557	rs12239437	G	A	0.0375213	-0.0099912	0.00175373	1.22e-08	4612000	32.4571	1:158975557	G	A	2.35%	-0.0356272	0.034087	0.3	30234
1:159116801	rs703154	T	C	0.122818	0.0083718	0.00097094	6.56e-18	5077120	74.3452	1:159116801	T	C	12.28%	-0.00300451	0.0123861	0.82	30234
1:159613986	rs4656241	C	T	0.196175	-0.0044588	0.00079524	2.06e-08	5165630	31.4369	1:159613986	C	T	19.67%	0.00796817	0.0108058	0.47	30234
1:160060272	rs11265318	A	G	0.321825	-0.0036836	0.00066267	2.72e-08	5342630	30.8994	1:160060272	A	G	33.49%	0.00498754	0.00852307	0.57	30234
1:16344858	rs945419	C	T	0.428574	-0.006115	0.00064088	1.41e-21	5340750	91.0415	1:16344858	C	T	43.51%	0.00995033	0.00933049	0.29	30234
1:160394937	rs17380127	C	A	0.267402	-0.0144157	0.00070207	1.09e-93	5405290	421.61	1:160394937	C	A	29.15%	0.0158733	0.00993618	0.11	30234
1:161176806	rs16832694	G	A	0.0743396	-0.0082293	0.00116442	1.58e-12	5486990	49.9467	1:161176806	G	A	7.75%	-0.0140989	0.0175599	0.43	30234
1:161391583	rs4656298	C	A	0.398931	-0.0044332	0.00067507	5.13e-11	4735590	43.1258	1:161391583	C	A	38.5%	-0.0100503	0.00886792	0.26	30234
1:16510798	rs4537547	A	G	0.354096	0.014672	0.00066286	1.48e-108	5267460	489.931	1:16510798	A	G	37.34%	-0.0010005	0.0121532	0.94	30234
1:161937624	rs2490436	C	A	0.331661	-0.003785	0.00068161	2.81e-08	5117270	30.8361	1:161937624	C	A	35.32%	-0.0120726	0.00918698	0.19	30234
1:161955205	rs7523243	T	C	0.205421	0.00554742	0.00076964	5.68e-13	5458350	51.9525	1:161955205	T	C	23.23%	-0.002002	0.00782512	0.81	30234
1:162260715	rs10800409	T	C	0.172575	-0.0063398	0.00083368	2.86e-14	5160480	57.8299	1:162260715	T	C	14.34%	-0.00400802	0.0114797	0.74	30234
1:162334100	rs905720	T	C	0.289895	-0.0052395	0.00069463	4.6e-14	5158420	56.8948	1:162334100	T	C	27.98%	-0.026344	0.010011	0.0085	30234
1:163254402	rs1509031	C	T	0.24271	-0.0055024	0.00072173	2.46e-14	5389780	58.1239	1:163254402	C	T	23.93%	-0.0130852	0.0101785	0.2	30234
1:163359633	rs12041531	G	A	0.486534	0.00370309	0.00063461	5.37e-09	5139970	34.0498	1:163359633	A	G	47.33%	0.0148886	0.00931977	0.11	30234
1:163912475	rs16823121	C	T	0.139678	0.00647267	0.00089097	3.74e-13	5361680	52.7765	1:163912475	C	T	15.99%	-0.00501254	0.0112884	0.67	30234
1:164951148	rs3935333	T	G	0.508312	-0.0047416	0.00062873	4.64e-14	5207630	56.875	1:164951148	G	T	48.69%	-0.0010005	0.0091526	0.92	30234
1:16828502	rs696605	C	T	0.506888	-0.0088317	0.00084646	1.74e-25	2896110	108.862	1:16828502	T	C	50.53%	0.0158733	0.00913767	0.082	30234
1:165171677	rs17402900	C	T	0.261957	-0.0043579	0.00075602	8.2e-09	4904910	33.2268	1:165171677	C	T	28.67%	-0.00904074	0.00995589	0.37	30234
1:165226552	rs7513950	C	T	0.072462	0.00834862	0.00125962	3.41e-11	5012460	43.9289	1:165226552	C	T	7.31%	-0.00501254	0.01622	0.77	30234
1:165327000	rs1506954	T	C	0.345762	0.00946861	0.00079737	1.6e-32	5084870	141.011	1:165327000	T	C	39.21%	-0.0010005	0.0104391	0.93	30234
1:165340953	rs10800089	T	C	0.239959	0.00568341	0.00086472	4.95e-11	5244250	43.1983	1:165340953	T	C	21.74%	-0.0171462	0.0110291	0.12	30234
1:165368123	rs17429123	G	A	0.171864	-0.0062607	0.00093384	2.02e-11	5100070	44.947	1:165368123	G	A	18.09%	0.0129162	0.0111652	0.25	30234
1:165394882	rs466639	T	C	0.125101	-0.0121426	0.00094902	1.75e-37	5437820	163.709	1:165394882	T	C	12.66%	0.0009995	0.0104287	0.93	30234
1:165422559	rs285428	C	T	0.150253	-0.0066378	0.00089683	1.35e-13	5394360	54.7808	1:165422559	C	T	14.1%	0.0109399	0.0125463	0.39	30234
1:165600146	rs4147592	A	G	0.497568	-0.0083176	0.000637	5.77e-39	5146210	170.497	1:165600146	A	G	46.98%	0.00299551	0.0101298	0.78	30234
1:165881969	rs16852868	C	A	0.144499	-0.0062755	0.00089398	2.22e-12	5232630	49.2766	1:165881969	C	A	16.31%	0.0129162	0.0118695	0.28	30234
1:166045424	rs7524575	G	A	0.152249	-0.005498	0.00087026	2.66e-10	5304070	39.9127	1:166045424	G	A	12.78%	-0.0242927	0.0140749	0.084	30234
1:166352194	rs4551573	G	A	0.647901	0.00513399	0.00068249	5.37e-14	4834090	56.5871	1:166352194	A	G	30.61%	0.00299551	0.00969313	0.77	30234
1:166829522	rs2272792	T	C	0.0206427	-0.0161387	0.002256	8.45e-13	4975230	51.1751	1:166829522	T	C	1.43%	0.0953102	0.0370119	0.01	30234
1:167102182	rs10918636	G	A	0.178279	-0.0053305	0.0008405	2.27e-10	4962570	40.2217	1:167102182	G	A	15.52%	-0.0151136	0.0125334	0.23	30234
1:167270716	rs1028703	C	A	0.0291314	-0.0104674	0.00186433	1.97e-08	5247170	31.5233	1:167270716	C	A	2.43%	-0.0110609	0.0305073	0.73	30234
1:167341966	rs7545357	A	C	0.295097	0.00517527	0.00069181	7.39e-14	5201480	55.9619	1:167341966	A	C	29.65%	0.0129162	0.010047	0.2	30234
1:167699295	rs16859491	T	C	0.0512478	0.0132058	0.00139032	2.13e-21	5460280	90.2194	1:167699295	T	C	5.31%	-0.0283995	0.0201839	0.16	30234
1:168073601	rs2294817	A	C	0.333398	0.00848393	0.00068814	6.34e-35	5005540	151.999	1:168073601	A	C	33.85%	-0.00601807	0.00979265	0.55	30234
1:168154599	rs1320993	A	G	0.238604	-0.0049328	0.00075285	5.67e-11	5207460	42.9309	1:168154599	A	G	19.99%	0.0109399	0.0113415	0.34	30234
1:168221225	rs12608	A	C	0.368821	-0.0077843	0.00065006	4.82e-33	5319510	143.394	1:168221225	A	C	33.54%	-0.0010005	0.0121532	0.94	30234
1:168619016	rs6427140	C	T	0.507006	-0.0048233	0.00062683	1.42e-14	5279260	59.2092	1:168619016	T	C	48.74%	-0.0202027	0.00908833	0.026	30234
1:168708106	rs609629	T	C	0.493346	0.00481327	0.00064468	8.26e-14	5109760	55.7432	1:168708106	C	T	46.98%	0.0139029	0.00917994	0.13	30234
1:168922582	rs12048750	A	G	0.375336	0.00688323	0.00064431	1.22e-26	5360050	114.129	1:168922582	A	G	40.57%	-0.0242927	0.00923151	0.0085	30234
1:169066351	rs1200120	T	C	0.196008	0.00811317	0.00081152	1.56e-23	5203290	99.95	1:169066351	T	C	19.72%	-0.00702461	0.0117114	0.56	30234
1:169257750	rs10442644	A	C	0.307706	0.00428413	0.00070358	1.14e-09	4958800	37.0765	1:169257750	A	C	34.8%	-0.00702461	0.00856863	0.42	30234
1:169533266	rs6678795	G	A	0.471851	0.0044837	0.00063116	1.21e-12	5186930	50.4655	1:169533266	A	G	48.82%	-0.00601807	0.00891845	0.51	30234
1:17292404	rs12059633	G	A	0.0578969	0.0252716	0.00143093	8.39e-70	4836160	311.91	1:17292404	G	A	5.93%	0.0237165	0.0188512	0.21	30234
1:17310019	rs3754511	G	A	0.177215	0.0130801	0.00093112	7.96e-45	5336990	197.338	1:17310019	G	A	17.28%	0.0158733	0.0118126	0.18	30234
1:17311190	rs9435734	G	A	0.494617	0.0494956	0.00072766	0	5088720	4626.75	1:17311190	A	G	48.38%	0.00498754	0.0087399	0.58	30234
1:170173262	rs6687139	G	A	0.087708	0.0136937	0.00115441	1.86e-32	5431050	140.709	1:170173262	G	A	9.84%	-0.0161294	0.0145248	0.27	30234
1:170173795	rs12027224	T	C	0.277241	0.00851185	0.00070832	2.89e-33	5366870	144.407	1:170173795	T	C	27.58%	0.00995033	0.0101107	0.33	30234
1:170202563	rs2225588	A	C	0.450869	-0.0038428	0.00064498	2.55e-09	5410670	35.4979	1:170202563	A	C	45.23%	-0.0110609	0.00879183	0.21	30234
1:170328559	rs10159293	G	A	0.394629	0.00465965	0.00067938	6.95e-12	5162120	47.0415	1:170328559	G	A	36.87%	-0.0100503	0.00905053	0.27	30234
1:170452449	rs16863369	T	G	0.138642	0.0103965	0.00097315	1.22e-26	5345970	114.134	1:170452449	T	G	13.91%	-0.0171462	0.0136287	0.21	30234
1:170616727	rs6663331	C	A	0.148548	-0.0096329	0.00093746	9.09e-25	5322710	105.587	1:170616727	C	A	13.54%	-0.0294288	0.0135826	0.03	30234
1:170625867	rs501680	C	T	0.285496	0.00641684	0.00074002	4.28e-18	5398410	75.1892	1:170625867	C	T	29.27%	0.00895974	0.00928858	0.34	30234
1:170728265	rs12028481	T	G	0.178403	0.0243251	0.00085565	8.93e-178	4948400	808.196	1:170728265	T	G	15.23%	0.00995033	0.0123929	0.43	30234
1:170859820	rs16863739	T	C	0.135948	-0.0068837	0.00091723	6.15e-14	5325990	56.3232	1:170859820	T	C	12.47%	-0.0100503	0.0136295	0.47	30234
1:171118026	rs17565990	A	G	0.150917	-0.005792	0.00088157	5.03e-11	5422420	43.1662	1:171118026	A	G	16.09%	0.0109399	0.0120473	0.37	30234
1:171463300	rs4916388	T	C	0.201317	-0.0055845	0.00086729	1.2e-10	5002760	41.461	1:171463300	T	C	18.02%	-0.00400802	0.0106587	0.72	30234
1:171467731	rs12126599	G	A	0.157058	0.00646245	0.00095389	1.25e-11	5118620	45.8984	1:171467731	G	A	17.23%	-0.0232686	0.0118401	0.049	30234
1:171763522	rs909958	A	C	0.294605	-0.0108458	0.00077508	1.72e-44	5239710	195.808	1:171763522	A	C	27.23%	0.00598207	0.00997331	0.56	30234
1:172010608	rs10910966	C	T	0.35054	0.00719601	0.0007487	7.16e-22	5185620	92.3778	1:172010608	C	T	32.02%	-0.00601807	0.009339	0.53	30234
1:172066592	rs17350579	T	G	0.250281	0.00760795	0.0011541	4.34e-11	5354590	43.4559	1:172066592	T	G	27.67%	0.0217615	0.0100438	0.03	30234
1:172101666	rs10489299	C	T	0.0357483	-0.0140618	0.00202181	3.52e-12	3748060	48.3728	1:172101666	C	T	1.5%	-0.0833816	0.0677045	0.22	30234
1:172122601	rs17361789	G	T	0.281239	0.0149862	0.00130336	1.35e-30	5081950	132.207	1:172122601	G	T	31.26%	0.0188218	0.00944878	0.046	30234
1:172151672	rs479960	T	G	0.420989	0.0134506	0.00092838	1.44e-47	5298620	209.909	1:172151672	T	G	42.34%	0.0266419	0.00899204	0.0031	30234
1:172189889	rs678962	G	T	0.227459	0.0224857	0.00089429	1.66e-139	5400300	632.202	1:172189889	G	T	21.55%	0.0129162	0.0109368	0.24	30234
1:172279021	rs2757500	A	G	0.0565708	-0.0273697	0.00143533	4.61e-81	5445230	363.611	1:172279021	A	G	5.12%	0.0285875	0.0203175	0.16	30234
1:172367062	rs10489284	G	A	0.168585	-0.0114075	0.00087138	3.69e-39	5213010	171.382	1:172367062	G	A	16.63%	-0.00702461	0.0120042	0.57	30234
1:173892101	rs1951626	A	G	0.324703	0.00790199	0.00072507	1.17e-27	5060880	118.772	1:173892101	A	G	32.88%	0.00995033	0.009144	0.28	30234
1:17729903	rs2526828	A	G	0.35291	-0.0036479	0.00065708	2.83e-08	5323330	30.8212	1:17729903	A	G	37.93%	-0.0110609	0.0089813	0.22	30234
1:17800419	rs6659366	A	G	0.0596077	0.0110721	0.00134047	1.46e-16	5207720	68.2254	1:17800419	A	G	4.86%	-0.00904074	0.0216968	0.69	30234
1:175049379	rs16847812	A	G	0.150269	-0.0074268	0.00097514	2.61e-14	5294040	58.0055	1:175049379	A	G	15.24%	0.0295588	0.0122822	0.016	30234
1:175086461	rs6690229	A	G	0.406093	0.00481764	0.00068659	2.27e-12	5210320	49.235	1:175086461	A	G	40.28%	-0.0110609	0.00879183	0.21	30234
1:175162805	rs3753555	T	G	0.529019	0.00394248	0.00063534	5.46e-10	5330450	38.5058	1:175162805	G	T	43.33%	-0.0120726	0.00939079	0.2	30234
1:175202015	rs3946168	T	C	0.20794	-0.0063828	0.0007684	9.85e-17	5307730	68.9998	1:175202015	T	C	21.83%	-0.00400802	0.0114797	0.74	30234
1:175600179	rs1323120	T	C	0.230646	0.00571869	0.00076238	6.33e-14	5180860	56.2665	1:175600179	T	C	21%	-0.00501254	0.0106278	0.65	30234
1:175624557	rs12046065	G	A	0.319279	0.00400785	0.00068353	4.53e-09	5327290	34.3801	1:175624557	G	A	31.62%	-0.0100503	0.0098109	0.31	30234
1:175676896	rs1323125	G	A	0.0438328	-0.0099917	0.00158645	3.01e-10	4971460	39.6667	1:175676896	G	A	4.18%	0.00697561	0.0225723	0.77	30234
1:175725926	rs1534924	C	T	0.265131	0.00581965	0.00078619	1.34e-13	4469160	54.7947	1:175725926	C	T	30.26%	-0.00601807	0.00912485	0.52	30234
1:176311597	rs10913158	A	G	0.208567	-0.0078851	0.00086498	7.8e-20	5189210	83.1002	1:176311597	A	G	22%	0.00697561	0.0113508	0.55	30234
1:176350944	rs4147204	A	G	0.403385	0.00811497	0.00073096	1.23e-28	4960420	123.25	1:176350944	A	G	41.4%	-0.00400802	0.00875476	0.66	30234
1:176449033	rs2050129	G	T	0.0565874	0.0238808	0.00153044	6.86e-55	4627640	243.481	1:176449033	G	T	5.35%	-0.0140989	0.0199767	0.49	30234
1:176517293	rs11580857	C	A	0.051085	-0.0224971	0.00168626	1.33e-40	4863920	177.993	1:176517293	C	A	5.88%	-0.0140989	0.0187117	0.46	30234
1:176541125	rs10753130	T	C	0.155632	0.0373295	0.00158325	6.52e-123	5113470	555.911	1:176541125	T	C	16.59%	-0.00601807	0.0117181	0.62	30234
1:176593524	rs12565327	A	G	0.0828524	0.0128543	0.00154162	7.54e-17	3243140	69.5252	1:176593524	A	G	8.57%	0.0139029	0.0153102	0.37	30234
1:176637458	rs10753133	A	G	0.259037	0.0170757	0.00121195	4.41e-45	5106970	198.512	1:176637458	A	G	26.07%	0.00498754	0.0105748	0.65	30234
1:176695533	rs10442600	C	T	0.093484	0.0255514	0.0012396	2.11e-94	5436690	424.88	1:176695533	C	T	10.21%	0.00895974	0.0142351	0.54	30234
1:176705147	rs10913245	T	C	0.1863	-0.0268585	0.00140479	1.75e-81	5126980	365.545	1:176705147	T	C	19.14%	-0.00601807	0.0111048	0.6	30234
1:176774304	rs16850216	G	A	0.0612722	-0.0195635	0.00331404	3.56e-09	808538	34.848	1:176774304	G	A	0.84%	0.0478373	0.177753	0.8	30234
1:176812620	rs2294494	C	T	0.0880393	-0.0249962	0.00126853	1.96e-86	5366320	388.281	1:176812620	C	T	9.53%	-0.00601807	0.0144427	0.69	30234
1:176816410	rs2038114	C	T	0.462579	0.0317916	0.00076407	0	5321630	1731.24	1:176816410	C	T	42.91%	0.001998	0.00675654	0.78	30234
1:176837572	rs12747720	C	T	0.0405917	0.0096602	0.00168879	1.06e-08	4959750	32.7206	1:176837572	C	T	3.53%	-0.00501254	0.0218602	0.83	30234
1:176935711	rs10798489	C	T	0.0756483	-0.0152404	0.00151564	8.7e-24	4282730	101.112	1:176935711	C	T	8.59%	-0.00904074	0.0154495	0.57	30234
1:177195050	rs760688	G	A	0.29809	-0.0047505	0.00071834	3.76e-11	5350680	43.7339	1:177195050	G	A	27.51%	0.0198026	0.00989528	0.045	30234
1:177627501	rs16851663	T	C	0.0313893	-0.0119729	0.00189867	2.86e-10	4763310	39.7649	1:177627501	T	C	2.3%	0.0009995	0.0241127	0.97	30234
1:177841685	rs6670873	T	C	0.192386	0.00692561	0.0008703	1.75e-15	5196310	63.3254	1:177841685	T	C	20.94%	0.0266419	0.0108505	0.014	30234
1:177864554	rs10798580	A	G	0.395466	-0.0046009	0.00069128	2.82e-11	5271610	44.2973	1:177864554	A	G	41.8%	-0.002002	0.00743901	0.8	30234
1:178102720	rs7522427	G	A	0.0817457	-0.0089537	0.00115496	9.02e-15	5381150	60.0995	1:178102720	G	A	8.17%	-0.00400802	0.0156659	0.81	30234
1:178520653	rs10753180	G	A	0.346275	0.00447705	0.00067052	2.44e-11	5393730	44.5821	1:178520653	G	A	34.54%	0.00796817	0.00952058	0.41	30234
1:178813531	rs3766642	A	G	0.118281	-0.0087141	0.00098347	7.96e-19	5179100	78.5096	1:178813531	A	G	10.89%	0.00399202	0.0134996	0.78	30234
1:179077613	rs17277288	C	T	0.012703	-0.0285095	0.00281022	3.49e-24	5286710	102.92	1:179077613	C	T	1.41%	0.00399202	0.0365191	0.92	30234
1:179248766	rs409386	G	T	0.308086	0.00860523	0.00073051	4.97e-32	5117810	138.763	1:179248766	G	T	30.55%	-0.0130852	0.00951868	0.17	30234
1:179459676	rs6674274	C	T	0.495454	-0.0047746	0.00066902	9.56e-13	5201590	50.9326	1:179459676	C	T	51.5%	0.0129162	0.00874666	0.14	30234
1:179927055	rs16855021	C	T	0.130714	-0.0077485	0.00093695	1.34e-16	5316360	68.3915	1:179927055	C	T	13.41%	0.0188218	0.0130619	0.15	30234
1:180126141	rs3753812	G	A	0.622095	-0.0071088	0.00066242	7.24e-27	5103390	115.166	1:180126141	A	G	36.27%	-0.0140989	0.00954756	0.14	30234
1:180413542	rs17300579	C	T	0.186881	-0.0060902	0.00081828	9.87e-14	5090880	55.3936	1:180413542	C	T	19.31%	-0.0171462	0.0113214	0.13	30234
1:180905694	rs3795503	T	C	0.311238	0.0173718	0.00071201	1.78e-131	5112770	595.275	1:180905694	T	C	31.2%	-0.002002	0.00926731	0.84	30234
1:180962282	rs1411478	A	G	0.41099	-0.0039347	0.00065762	2.19e-09	5448090	35.7992	1:180962282	A	G	40.83%	0.00498754	0.00811576	0.55	30234
1:181086687	rs7541438	T	C	0.373819	-0.0068992	0.00066625	3.96e-25	5231770	107.232	1:181086687	T	C	35.14%	-0.0100503	0.0092359	0.28	30234
1:181714184	rs16858051	C	T	0.11712	0.00786383	0.00095834	2.29e-16	5405800	67.3332	1:181714184	C	T	12.47%	0.0353671	0.0134605	0.0086	30234
1:182074769	rs3904614	T	C	0.308473	0.0074721	0.00066932	6.13e-29	5386720	124.629	1:182074769	T	C	30.67%	-0.0130852	0.0101785	0.2	30234
1:182373981	rs7522149	T	G	0.317648	0.0048062	0.00066818	6.34e-13	5314970	51.7388	1:182373981	T	G	30.66%	0.0119286	0.0101005	0.24	30234
1:182705001	rs490285	A	C	0.395878	-0.003746	0.00064152	5.25e-09	5382430	34.0969	1:182705001	A	C	37.9%	-0.00803217	0.0092116	0.39	30234
1:182884429	rs3123484	C	T	0.384497	0.00465296	0.00072014	1.04e-10	4745840	41.747	1:182884429	T	C	58.67%	0.00299551	0.00826194	0.73	30234
1:182970837	rs4233192	T	G	0.538124	-0.016886	0.00067169	1.83e-139	5144710	631.998	1:182970837	G	T	45.3%	0.00697561	0.00945977	0.47	30234
1:183346669	rs2811563	C	T	0.572861	0.00460884	0.00063966	5.8e-13	5328560	51.914	1:183346669	T	C	42.62%	-0.002002	0.00987418	0.85	30234
1:183792288	rs10911443	C	T	0.313472	-0.0041922	0.00066753	3.38e-10	5415870	39.4405	1:183792288	C	T	31.95%	0.001998	0.00871348	0.83	30234
1:183876182	rs11591089	T	C	0.282007	0.00834892	0.00069763	5.26e-33	5341830	143.222	1:183876182	T	C	30.52%	0.00895974	0.00928858	0.34	30234
1:183934680	rs2378793	T	C	0.319981	0.00698065	0.00080014	2.68e-18	5201060	76.1132	1:183934680	T	C	34.09%	0.00796817	0.00952058	0.41	30234
1:183960737	rs2378790	C	T	0.698817	0.00517826	0.00081292	1.89e-10	4950540	40.5763	1:183960737	T	C	25.6%	0.00697561	0.0103375	0.51	30234
1:183991311	rs9970117	T	C	0.218902	-0.0125052	0.00093861	1.7e-40	5176990	177.505	1:183991311	T	C	19.91%	-0.00400802	0.0119378	0.75	30234
1:183995354	rs10158437	A	G	0.370434	-0.0095871	0.00081758	9.35e-32	5124990	137.504	1:183995354	A	G	40.37%	0.0158733	0.00913767	0.082	30234
1:184023529	rs1046934	C	A	0.338288	0.0419858	0.00069431	0	5414840	3656.77	1:184023529	C	A	34.28%	-0.0120726	0.00980273	0.22	30234
1:184442196	rs2207527	C	T	0.212638	-0.0114131	0.00077601	5.78e-49	5332080	216.308	1:184442196	C	T	20.51%	-0.00601807	0.0105457	0.58	30234
1:184583294	rs16823340	C	T	0.0407661	-0.0121482	0.00158524	1.81e-14	5355660	58.7265	1:184583294	C	T	3.71%	0.0487902	0.0241507	0.043	30234
1:184852226	rs234659	A	G	0.480366	0.00617207	0.00062875	9.57e-23	5299410	96.362	1:184852226	A	G	47.5%	0.00399202	0.00899017	0.67	30234
1:184962749	rs10911661	G	A	0.193313	-0.0061396	0.00083597	2.07e-13	4856390	53.9385	1:184962749	G	A	17.23%	-0.0242927	0.0126286	0.054	30234
1:185272483	rs1208517	T	C	0.132598	-0.006307	0.00097001	7.93e-11	4791530	42.2759	1:185272483	T	C	14.71%	0.00299551	0.0111307	0.8	30234
1:185500360	rs4651264	G	A	0.557366	0.00412263	0.00063351	7.64e-11	5280660	42.3489	1:185500360	A	G	41.85%	0.00995033	0.00877968	0.26	30234
1:185855836	rs17461534	A	C	0.194484	0.00561794	0.00089365	3.25e-10	5249280	39.5202	1:185855836	A	C	22.25%	0.00498754	0.0108943	0.66	30234
1:185958737	rs7539719	G	A	0.0395018	-0.0124111	0.00199069	4.53e-10	3662740	38.8699	1:185958737	G	A	3.06%	0.00697561	0.0322902	0.84	30234
1:186022032	rs10911808	T	G	0.440658	0.0106919	0.00086643	5.5e-35	5232910	152.28	1:186022032	T	G	46.84%	-0.00803217	0.00866854	0.36	30234
1:186089072	rs2891230	A	G	0.346634	0.00516358	0.00086348	2.23e-09	5054360	35.76	1:186089072	A	G	32.87%	0.0382587	0.00942099	5.7e-05	30234
1:1797947	rs9660106	G	A	0.484076	0.00428085	0.0006328	1.33e-11	5121620	45.7643	1:1797947	G	A	49.58%	0.0009995	0.00613766	0.88	30234
1:19143482	rs6704438	G	A	0.317423	0.00444571	0.00068006	6.27e-11	5139880	42.7354	1:19143482	G	A	30.11%	-0.00803217	0.00979765	0.42	30234
1:188773111	rs7537197	G	T	0.0750406	-0.0070277	0.00125875	2.36e-08	4645100	31.1708	1:188773111	G	T	6.18%	0.00995033	0.0204932	0.64	30234
1:19276045	rs4912111	G	A	0.159147	-0.0101093	0.00089393	1.19e-29	5249710	127.89	1:19276045	G	A	16.58%	-0.0191828	0.0123391	0.12	30234
1:190506603	rs814968	A	C	0.530158	-0.0051626	0.00062347	1.23e-16	5276100	68.5655	1:190506603	C	A	46.23%	0.00498754	0.00831523	0.56	30234
1:19529204	rs12062540	G	A	0.448325	0.00718629	0.00065792	8.97e-28	5296810	119.306	1:19529204	G	A	43.08%	0.0139029	0.00917994	0.13	30234
1:193210415	rs6667670	A	G	0.168616	-0.0062529	0.00086511	4.91e-13	4865500	52.2421	1:193210415	A	G	17.88%	-0.0161294	0.0114634	0.16	30234
1:19755030	rs1472565	T	C	0.514887	0.013022	0.00065129	6.2e-89	5397970	399.767	1:19755030	C	T	47.09%	0.0295588	0.00890857	0.00095	30234
1:19770968	rs10917452	T	C	0.397703	0.0080595	0.0006699	2.44e-33	5376870	144.743	1:19770968	T	C	37.98%	-0.0314907	0.00920383	0.00066	30234
1:195487796	rs1339556	A	C	0.472811	0.00404017	0.0006227	8.69e-11	5285670	42.0961	1:195487796	C	A	51.57%	-0.0161294	0.00919413	0.079	30234
1:19947256	rs10489858	C	T	0.106786	-0.0125475	0.00101853	7.14e-35	5367560	151.763	1:19947256	C	T	10.55%	-0.026344	0.014816	0.075	30234
1:19968058	rs12408663	C	T	0.257712	0.0126955	0.00075394	1.27e-63	4998860	283.548	1:19968058	C	T	23.23%	-0.0523465	0.0105848	1.1e-06	30234
1:197995961	rs7551861	A	G	0.464677	0.00442989	0.00066132	2.1e-11	4724420	44.8707	1:197995961	G	A	46.92%	0.00498754	0.00852307	0.57	30234
1:198123138	rs2359675	G	A	0.0952582	-0.0198627	0.00107515	3.32e-76	5166880	341.302	1:198123138	G	A	8.54%	0.00895974	0.0161074	0.59	30234
1:198637582	rs7556469	G	A	0.0518086	-0.0085787	0.00144639	3.01e-09	5002440	35.1781	1:198637582	G	A	3.44%	-0.0010005	0.0241369	0.97	30234
1:199010721	rs1434282	C	T	0.269873	-0.0080857	0.00070398	1.56e-30	5326130	131.921	1:199010721	C	T	27.3%	-0.0242927	0.0100941	0.016	30234
1:199255106	rs6694642	G	T	0.521519	-0.0045294	0.00062801	5.5e-13	5312010	52.0174	1:199255106	T	G	44.99%	0.0009995	0.00613766	0.88	30234
1:199368350	rs13376060	G	A	0.147136	-0.0064829	0.00088804	2.87e-13	5388450	53.2934	1:199368350	G	A	16.62%	0.00697561	0.0110827	0.54	30234
1:199688536	rs1429700	T	C	0.164292	-0.0055778	0.00087558	1.89e-10	5118100	40.5821	1:199688536	T	C	19.14%	-0.00501254	0.0106278	0.65	30234
1:199842523	rs6659148	T	C	0.502027	0.00562062	0.00078873	1.03e-12	5295200	50.7822	1:199842523	T	C	48.93%	-0.0100503	0.0092359	0.28	30234
1:199905828	rs12029406	T	C	0.438217	0.0061391	0.00086331	1.15e-12	4945070	50.568	1:199905828	T	C	41.05%	-0.0202027	0.00902643	0.025	30234
1:200036139	rs12069549	T	C	0.146798	-0.0081064	0.00099047	2.74e-16	5093880	66.9844	1:200036139	T	C	13.29%	0.0158733	0.0131634	0.23	30234
1:200037727	rs10919806	T	C	0.184419	0.00680081	0.00085858	2.36e-15	5406610	62.7422	1:200037727	T	C	17.7%	0.0256677	0.012644	0.042	30234
1:200038926	rs16845873	G	A	0.0744054	0.0159468	0.00130066	1.47e-34	5146560	150.321	1:200038926	G	A	7.18%	0.0246926	0.0179623	0.17	30234
1:200040724	rs17723631	G	T	0.124487	0.0122591	0.00103712	3.06e-32	5120780	139.72	1:200040724	G	T	13.59%	-0.0212236	0.0132853	0.11	30234
1:200146691	rs2246072	T	C	0.330105	-0.0128441	0.00069651	6.19e-76	4927920	340.058	1:200146691	T	C	30.47%	0.001998	0.0113417	0.87	30234
1:200197538	rs12128213	G	A	0.431837	0.0093632	0.00066192	1.99e-45	4877170	200.096	1:200197538	G	A	48.98%	-0.0273712	0.00891822	0.0022	30234
1:200672699	rs7535122	A	G	0.39176	-0.0092663	0.00070847	4.33e-39	5472930	171.068	1:200672699	A	G	39.11%	0.0276152	0.00925523	0.0029	30234
1:200709796	rs7517998	A	G	0.366778	0.00694638	0.00067622	9.39e-25	5306830	105.522	1:200709796	A	G	34.02%	0.0285875	0.00947321	0.0026	30234
1:200807246	rs12758336	G	A	0.0978805	0.0089851	0.00119981	6.95e-14	5217980	56.0817	1:200807246	G	A	9.41%	-0.0161294	0.0151246	0.29	30234
1:200910015	rs12117995	A	G	0.106918	0.00702766	0.00106592	4.31e-11	5445920	43.4683	1:200910015	A	G	11.32%	-0.0191828	0.0145977	0.19	30234
1:201016296	rs3850625	A	G	0.107609	-0.0108887	0.00111474	1.54e-22	4553140	95.4124	1:201016296	A	G	11.77%	-0.0140989	0.0140418	0.32	30234
1:201439473	rs654072	A	G	0.36783	0.00423964	0.00067778	3.97e-10	5108250	39.1274	1:201439473	A	G	34.64%	0.0129162	0.00961201	0.18	30234
1:201503732	rs2782581	T	C	0.295947	0.0055745	0.00070821	3.51e-15	5267180	61.9566	1:201503732	T	C	28.41%	-0.002002	0.0105666	0.86	30234
1:201607272	rs631225	C	T	0.191395	0.00657669	0.00079446	1.25e-16	5411170	68.5284	1:201607272	C	T	NA%	0.00299551	0.0312549	0.93	30234
1:201690545	rs475210	G	T	0.394495	-0.0101032	0.00069613	9.95e-48	5423570	210.638	1:201690545	G	T	39.72%	-0.00601807	0.00891845	0.51	30234
1:201722102	rs239980	C	T	0.18702	0.0171529	0.00091603	3.08e-78	4678970	350.635	1:201722102	C	T	18.41%	-0.00702461	0.0114305	0.55	30234
1:201886648	rs2047263	G	A	0.0460114	0.0108741	0.00166141	5.95e-11	4581000	42.8384	1:201886648	G	A	2.34%	0.0119286	0.0317222	0.72	30234
1:201888672	rs2790903	C	A	0.259253	-0.0079622	0.00077932	1.67e-24	4900210	104.384	1:201888672	C	A	20.76%	0.00399202	0.0123831	0.76	30234
1:201934578	rs4648	A	G	0.0873574	0.00964203	0.00110506	2.65e-18	5456400	76.1316	1:201934578	A	G	8.96%	-0.00702461	0.0158197	0.67	30234
1:201995426	rs4950760	T	C	0.464676	-0.0048331	0.00063787	3.54e-14	5275460	57.41	1:201995426	C	T	53.91%	0.00299551	0.00826194	0.73	30234
1:202224520	rs12123327	C	A	0.125537	0.00693399	0.00093273	1.05e-13	5436390	55.2656	1:202224520	C	A	12.21%	-0.00803217	0.0144399	0.59	30234
1:202795831	rs10753921	A	G	0.0381668	-0.0147089	0.00170254	5.65e-18	4890210	74.639	1:202795831	A	G	2.33%	0.00498754	0.0306272	0.88	30234
1:202888496	rs6662413	C	T	0.577577	-0.0069125	0.00063963	3.19e-27	5198170	116.792	1:202888496	T	C	40.16%	-0.002002	0.00596291	0.75	30234
1:203040922	rs2270541	T	G	0.336603	0.00438545	0.00065662	2.41e-11	5329720	44.6067	1:203040922	T	G	35.14%	-0.00400802	0.00961881	0.69	30234
1:203317708	rs12077300	C	T	0.0587555	0.0100018	0.00132023	3.57e-14	5312280	57.3928	1:203317708	C	T	5.76%	-0.00702461	0.0193747	0.73	30234
1:203323636	rs1891174	G	A	0.0903852	-0.0144862	0.00119463	7.68e-34	4390550	147.042	1:203323636	G	A	6.27%	0.00399202	0.0196892	0.85	30234
1:203488344	rs13303360	A	G	0.182931	0.00475548	0.00086705	4.14e-08	4553190	30.0816	1:203488344	A	G	17.46%	0.00697561	0.0119204	0.57	30234
1:20684705	rs230175	A	G	0.602145	0.0045546	0.0006339	6.72e-13	5339470	51.6249	1:20684705	G	A	39.77%	-0.002002	0.00708897	0.79	30234
1:203780591	rs10900520	G	A	0.313174	0.018184	0.00082689	3.53e-107	5043930	483.597	1:203780591	G	A	28.11%	0.001998	0.00742415	0.8	30234
1:204054521	rs11577055	T	G	0.319707	0.00455738	0.00066954	9.98e-12	5304550	46.3316	1:204054521	T	G	31.7%	-0.00702461	0.0101776	0.5	30234
1:204140906	rs7539596	G	A	0.524211	0.00618862	0.000626	4.79e-23	5327320	97.7325	1:204140906	A	G	45.79%	-0.00501254	0.00835691	0.56	30234
1:204263809	rs11240716	A	G	0.202588	-0.0120758	0.00080238	3.46e-51	5006380	226.502	1:204263809	A	G	17.83%	0.00299551	0.00969313	0.77	30234
1:204542580	rs12039454	C	T	0.656077	0.0110052	0.0006608	2.81e-62	5227470	277.368	1:204542580	T	C	33.54%	-0.0110609	0.00975964	0.26	30234
1:20798620	rs12724366	G	A	0.135856	0.00913662	0.00095986	1.75e-21	4963550	90.6057	1:20798620	G	A	14.08%	0.00697561	0.0128718	0.6	30234
1:205283843	rs12120958	A	G	0.149076	-0.0051702	0.00088377	4.91e-09	5246700	34.2244	1:205283843	A	G	16.21%	0.0207825	0.0121944	0.088	30234
1:205404878	rs10900490	T	C	0.207148	-0.0062018	0.00077456	1.18e-15	5266490	64.1099	1:205404878	T	C	20.81%	0.00995033	0.0114114	0.39	30234
1:205461563	rs1041309	T	C	0.17909	0.00581332	0.0008823	4.43e-11	4504540	43.4126	1:205461563	T	C	14.66%	0.0109399	0.0128054	0.4	30234
1:205634315	rs1123879	A	G	0.0570298	-0.0095951	0.00134854	1.12e-12	5366470	50.6257	1:205634315	A	G	5.29%	0.0148886	0.0210957	0.49	30234
1:205719532	rs823114	A	G	0.52954	-0.0146627	0.00065904	1.16e-109	5330340	494.999	1:205719532	A	G	54.03%	0.00796817	0.00932689	0.4	30234
1:205739200	rs16856287	T	C	0.0688515	0.0132744	0.0012947	1.15e-24	5210270	105.121	1:205739200	T	C	7.11%	0.0188218	0.0195125	0.34	30234
1:20915701	rs2072671	C	A	0.317497	0.0086858	0.00070949	1.85e-34	5352510	149.874	1:20915701	C	A	33.68%	0.0158733	0.00925553	0.086	30234
1:206706239	rs6673717	G	A	0.0389465	-0.0117477	0.00165189	1.15e-12	5041660	50.5759	1:206706239	G	A	3.46%	0.0119286	0.0245674	0.64	30234
1:20983863	rs10799657	A	C	0.18607	0.00816541	0.00085036	7.82e-22	5390460	92.2041	1:20983863	A	C	20.39%	0.0119286	0.0109619	0.28	30234
1:206911566	rs4311892	G	A	0.269713	-0.0089311	0.00072487	6.98e-35	5079560	151.806	1:206911566	G	A	25.95%	0.0168571	0.010552	0.11	30234
1:206944645	rs1518111	T	C	0.262967	-0.0052682	0.00075364	2.74e-12	5032860	48.8649	1:206944645	T	C	21.16%	-0.0325232	0.0113166	0.0041	30234
1:207246004	rs6667268	G	A	0.476632	0.00820555	0.0006553	5.67e-36	4815350	156.796	1:207246004	G	A	47.23%	0.0119286	0.00907739	0.19	30234
1:207980901	rs4844620	A	G	0.190178	0.00967434	0.00085601	1.29e-29	4563990	127.728	1:207980901	A	G	21.19%	0.00697561	0.0108249	0.53	30234
1:208285351	rs4844642	A	G	0.325592	0.0052428	0.00068823	2.58e-14	5023960	58.0309	1:208285351	A	G	33.95%	-0.00904074	0.00918646	0.33	30234
1:208404011	rs11586367	T	C	0.219358	-0.0062187	0.0007495	1.07e-16	5432270	68.8424	1:208404011	T	C	23.83%	-0.00400802	0.0093137	0.68	30234
1:21174429	rs17449243	C	T	0.125756	0.0101462	0.00123874	2.6e-16	3995060	67.0883	1:21174429	C	T	13.62%	-0.0110609	0.0132159	0.41	30234
1:209888435	rs12094117	T	G	0.198874	0.0101788	0.00079078	6.49e-38	5432760	165.684	1:209888435	T	G	19.93%	0.0168571	0.0108432	0.12	30234
1:210397552	rs1473696	C	T	0.304237	-0.0069259	0.00074636	1.7e-20	5397570	86.1104	1:210397552	C	T	28.64%	-0.0140989	0.00978432	0.15	30234
1:210459159	rs649009	A	G	0.26449	0.00815659	0.00077506	6.71e-26	5315020	110.751	1:210459159	A	G	28.82%	0.0295588	0.0100103	0.0032	30234
1:210537625	rs3765877	T	C	0.147715	0.0133095	0.00096571	3.27e-43	5282630	189.946	1:210537625	T	C	14.97%	-0.0212236	0.0127228	0.095	30234
1:210559048	rs17016068	G	A	0.187623	0.00542079	0.00082087	4.01e-11	5350550	43.609	1:210559048	G	A	18.67%	-0.018164	0.01137	0.11	30234
1:210830320	rs4472816	C	T	0.3245	0.0046713	0.00068013	6.5e-12	5173230	47.1728	1:210830320	C	T	31.52%	0.0129162	0.00961201	0.18	30234
1:211163039	rs6678283	C	T	0.417762	0.00406155	0.00063355	1.45e-10	5350250	41.0981	1:211163039	C	T	42.97%	-0.0100503	0.0092359	0.28	30234
1:211433672	rs6679980	T	C	0.136979	-0.0133574	0.00094435	2.02e-45	5197070	200.068	1:211433672	T	C	14.92%	0.00299551	0.0106069	0.79	30234
1:211641950	rs1419090	C	T	0.096754	-0.0071382	0.00108339	4.44e-11	5190750	43.4118	1:211641950	C	T	9.52%	0.00796817	0.0147033	0.6	30234
1:211720374	rs12135289	G	A	0.251433	0.00458798	0.00073598	4.55e-10	5109620	38.8607	1:211720374	G	A	26.37%	-0.0242927	0.0102803	0.018	30234
1:211783609	rs9429875	A	C	0.146559	-0.0086513	0.00092722	1.05e-20	5199650	87.0557	1:211783609	A	C	15.67%	0.0266419	0.0124441	0.032	30234
1:211914587	rs3862952	A	G	0.377916	0.00812293	0.00075918	1.02e-26	5153810	114.482	1:211914587	A	G	42.8%	0.00399202	0.00846408	0.65	30234
1:212183522	rs2993533	G	A	0.565352	0.0105382	0.00069397	4.42e-52	5318610	230.596	1:212183522	A	G	41.55%	-0.00501254	0.00835691	0.56	30234
1:21534055	rs12128470	C	T	0.401581	0.0120723	0.00080487	7.44e-51	4923000	224.972	1:21534055	C	T	43.33%	-0.0110609	0.00936587	0.24	30234
1:212274413	rs6540718	A	C	0.013797	0.047814	0.00299361	2e-57	4488820	255.105	1:212274413	A	C	1.36%	0.0401818	0.0376787	0.29	30234
1:212344323	rs11119865	T	C	0.303833	-0.0048423	0.0007427	7.04e-11	4922380	42.5086	1:212344323	T	C	26.43%	-0.0130852	0.010625	0.22	30234
1:212416078	rs4951583	C	T	0.403942	0.0136586	0.00064875	2.11e-98	5195280	443.259	1:212416078	C	T	40.81%	-0.00601807	0.008527	0.49	30234
1:212603619	rs10863966	G	T	0.605386	-0.0044734	0.00068332	5.89e-11	4695520	42.8575	1:212603619	T	G	39.17%	0.00598207	0.00866715	0.5	30234
1:21584941	rs212526	T	C	0.368722	-0.013648	0.00072591	7.37e-79	5303780	353.486	1:21584941	T	C	39.1%	0.00399202	0.00846408	0.65	30234
1:21600677	rs4654916	A	G	0.0859532	-0.0095625	0.0011543	1.19e-16	5246800	68.6287	1:21600677	A	G	8.18%	0.0109399	0.0165876	0.52	30234
1:213040929	rs7544198	T	C	0.230945	0.0051773	0.00075043	5.23e-12	5142980	47.5977	1:213040929	T	C	20%	0.0276152	0.011363	0.015	30234
1:213385421	rs34868056	A	G	0.583971	0.00529876	0.00067835	5.66e-15	4585020	61.0156	1:213385421	G	A	39.78%	-0.00300451	0.00771301	0.71	30234
1:213705165	rs10864049	T	C	0.262089	-0.0045016	0.00072247	4.64e-10	5080970	38.8235	1:213705165	T	C	27.74%	-0.00601807	0.009339	0.53	30234
1:21680408	rs3026792	A	G	0.0815392	0.0156086	0.00125336	1.34e-35	4880800	155.087	1:21680408	A	G	8.57%	0.0139029	0.0173158	0.43	30234
1:213942168	rs12141140	A	C	0.156229	-0.0070918	0.0008811	8.36e-16	5154880	64.7832	1:213942168	A	C	16.67%	-0.00400802	0.0124328	0.76	30234
1:2069172	rs425277	T	C	0.266161	0.0157763	0.00076807	9.42e-94	5411910	421.899	1:2069172	T	C	26.71%	-0.00702461	0.00952622	0.47	30234
1:213974734	rs17709142	C	T	0.0868421	-0.0075497	0.00116046	7.73e-11	4915490	42.3252	1:213974734	C	T	9.07%	-0.00601807	0.0149299	0.7	30234
1:214137225	rs340853	A	G	0.551623	0.00552688	0.00064043	6.14e-18	5203020	74.4761	1:214137225	G	A	41.68%	0.00399202	0.00846408	0.65	30234
1:214196634	rs6686424	C	T	0.0271628	-0.020137	0.00212174	2.29e-21	4351370	90.0752	1:214196634	C	T	2.65%	0.0178399	0.0297427	0.56	30234
1:214457286	rs9970083	G	T	0.160196	-0.0059807	0.0009011	3.2e-11	5088510	44.0512	1:214457286	G	T	13.77%	0.0148886	0.013137	0.26	30234
1:214511519	rs1048791	C	T	0.302329	0.00541158	0.00079606	1.06e-11	5052600	46.2122	1:214511519	C	T	33.84%	0.00598207	0.00847599	0.49	30234
1:214555604	rs10158201	T	C	0.279156	0.00922703	0.00078912	1.39e-31	5054400	136.722	1:214555604	T	C	27.87%	0.00598207	0.0107543	0.59	30234
1:214608704	rs4655345	A	G	0.585797	0.022602	0.00064491	4.34e-269	5236880	1228.27	1:214608704	G	A	40.14%	-0.00702461	0.00952622	0.47	30234
1:214683657	rs6540846	A	C	0.0522494	-0.0194129	0.00150746	6e-38	4570680	165.84	1:214683657	A	C	5.44%	-0.00400802	0.0211544	0.86	30234
1:215049286	rs7547989	C	T	0.101017	-0.0135463	0.00103966	8.32e-39	5253630	169.769	1:215049286	C	T	10.65%	0.0129162	0.0139395	0.36	30234
1:215214716	rs12026832	T	C	0.315978	0.00700307	0.00069199	4.49e-24	5127990	102.418	1:215214716	T	C	30.94%	0.00299551	0.00969313	0.77	30234
1:215246836	rs12088480	T	C	0.158966	-0.0069346	0.00096103	5.36e-13	5208020	52.0678	1:215246836	T	C	14.92%	0.00995033	0.0132058	0.46	30234
1:21859210	rs1256348	T	C	0.0894636	0.0100136	0.00109087	4.33e-20	5440400	84.2625	1:21859210	T	C	9.82%	-0.00803217	0.0133912	0.56	30234
1:21894735	rs3200254	C	T	0.153657	0.00653535	0.00091468	9e-13	4957930	51.0504	1:21894735	C	T	12.07%	-0.00501254	0.0138251	0.73	30234
1:21933193	rs829370	C	T	0.0873814	-0.0063921	0.00111322	9.36e-09	5389340	32.9705	1:21933193	C	T	9.51%	0.0207825	0.015466	0.18	30234
1:216657259	rs4240923	T	G	0.312778	0.00436548	0.00067719	1.14e-10	5191040	41.5569	1:216657259	T	G	29.41%	-0.0140989	0.0100203	0.16	30234
1:216756440	rs11572745	T	C	0.188252	0.00609066	0.00081892	1.03e-13	5226030	55.3154	1:216756440	T	C	20.64%	-0.0120726	0.0115507	0.3	30234
1:216840371	rs946465	C	T	0.20818	-0.0045946	0.00079878	8.82e-09	5105660	33.0858	1:216840371	C	T	19.28%	0.0009995	0.0181283	0.96	30234
1:217073060	rs2576203	G	A	0.135839	-0.0069318	0.00093648	1.34e-13	5054370	54.7892	1:217073060	G	A	12.22%	0.00598207	0.0143563	0.69	30234
1:217088584	rs2818747	G	A	0.21881	-0.0082327	0.00077688	3.07e-26	5048020	112.299	1:217088584	G	A	18.71%	0.0129162	0.0118695	0.28	30234
1:217471874	rs7518650	G	A	0.147578	0.00692519	0.00090949	2.65e-14	5103180	57.9786	1:217471874	G	A	14.03%	0.00697561	0.0125405	0.59	30234
1:217595347	rs12127692	C	T	0.299915	-0.0052428	0.00067768	1.02e-14	5371860	59.8518	1:217595347	C	T	32.11%	-0.002002	0.0113644	0.87	30234
1:217645593	rs7522803	A	G	0.065659	-0.0137944	0.00135359	2.18e-24	4907230	103.856	1:217645593	A	G	4.94%	-0.00803217	0.0206198	0.71	30234
1:217688408	rs17046538	C	T	0.3693	-0.0056368	0.00066187	1.65e-17	5216550	72.5304	1:217688408	C	T	37.3%	-0.0212236	0.00954761	0.026	30234
1:217787730	rs17666909	G	T	0.050764	0.0156407	0.00153151	1.74e-24	4971810	104.297	1:217787730	G	T	4.76%	-0.0242927	0.0214347	0.26	30234
1:217804955	rs10495062	C	T	0.353064	0.00919093	0.0007274	1.35e-36	5137130	159.651	1:217804955	C	T	38.96%	0.00598207	0.00997331	0.56	30234
1:218039685	rs11117958	A	G	0.2845	0.00613212	0.00075938	6.74e-16	5179380	65.2083	1:218039685	A	G	29.94%	0.0129162	0.00939573	0.17	30234
1:218204746	rs902351	A	G	0.28733	-0.0054603	0.00069727	4.84e-15	5399380	61.3241	1:218204746	A	G	29.35%	-0.0151136	0.00946063	0.11	30234
1:218327808	rs1948303	A	G	0.232312	-0.0069002	0.0007565	7.43e-20	5277200	83.1966	1:218327808	A	G	25.32%	-0.00300451	0.00860549	0.74	30234
1:218516310	rs10495098	T	G	0.413198	0.00681108	0.00085657	1.84e-15	4698940	63.2275	1:218516310	T	G	41.59%	0.0276152	0.00899771	0.0022	30234
1:218524632	rs2799097	A	G	0.15344	-0.015332	0.00099442	1.24e-53	4894230	237.716	1:218524632	A	G	15.09%	-0.0010005	0.0181465	0.96	30234
1:218542059	rs6662137	G	T	0.336232	0.0105033	0.00078151	3.53e-41	5413820	180.627	1:218542059	G	T	33.08%	0.0158733	0.00993618	0.11	30234
1:218557609	rs4335431	C	T	0.0837242	0.007355	0.00119246	6.92e-10	5129700	38.0433	1:218557609	C	T	7.69%	-0.0294288	0.0167194	0.078	30234
1:218596461	rs6657275	A	G	0.659105	-0.0472663	0.00084874	0	5064510	3101.37	1:218596461	G	A	29.53%	-0.0191828	0.0101757	0.059	30234
1:218607532	rs10482810	C	G	0.00588499	-0.0267569	0.00455363	4.2e-09	4600310	34.5268	1:218607532	C	G	0.63%	0.180653	0.051211	0.00045	30234
1:218614743	rs11466412	A	G	0.0161641	0.0383129	0.00262266	2.48e-48	5143190	213.406	1:218614743	A	G	1.6%	-0.0212236	0.0477964	0.67	30234
1:218680958	rs6604619	G	A	0.137156	-0.0138674	0.00116753	1.55e-32	4955950	141.076	1:218680958	G	A	11.49%	-0.026344	0.0154093	0.087	30234
1:218756720	rs17048207	A	C	0.0213246	-0.0141859	0.00242821	5.15e-09	4433890	34.1304	1:218756720	A	C	1.27%	0.0582689	0.0463152	0.21	30234
1:218763810	rs28459747	G	A	0.105119	0.00806581	0.00114902	2.22e-12	4827560	49.2766	1:218763810	G	A	11.52%	0.00498754	0.0123733	0.7	30234
1:218847990	rs6684868	A	G	0.446357	0.00642299	0.0006964	2.89e-20	5359430	85.0662	1:218847990	A	G	45.78%	0.00995033	0.00877968	0.26	30234
1:218882604	rs17512052	T	C	0.0607334	0.0398093	0.00166757	5.9e-126	5204410	569.903	1:218882604	T	C	6.81%	-0.0010005	0.0361183	0.98	30234
1:218891136	rs17048442	G	A	0.0676587	0.0136798	0.00132253	4.47e-25	5007380	106.991	1:218891136	G	A	7.43%	0.00399202	0.0156034	0.81	30234
1:218944148	rs2378005	A	G	0.345735	-0.0209509	0.00079129	1.79e-154	5161270	701.026	1:218944148	A	G	35.71%	-0.0151136	0.00919502	0.1	30234
1:218970504	rs10495107	A	G	0.0557889	-0.013565	0.00170553	1.81e-15	5110800	63.2588	1:218970504	A	G	4.8%	-0.040822	0.0218238	0.061	30234
1:219079568	rs6541146	C	T	0.297831	0.00980975	0.0007509	5.29e-39	5189780	170.668	1:219079568	C	T	29.57%	-0.00501254	0.0094987	0.61	30234
1:219104226	rs11118178	T	C	0.165308	-0.0123157	0.00098314	5.32e-36	5028580	156.923	1:219104226	T	C	16.21%	-0.00501254	0.0120296	0.69	30234
1:219128928	rs608082	G	A	0.103748	-0.0103037	0.00127093	5.18e-16	4482810	65.7269	1:219128928	G	A	9.73%	0.0148886	0.0157481	0.35	30234
1:22231446	rs16826031	G	T	0.0344732	-0.0144244	0.00188852	2.21e-14	4342800	58.3381	1:22231446	G	T	1.3%	0.0639133	0.056394	0.26	30234
1:219285086	rs12024289	T	C	0.152048	0.013765	0.001106	1.48e-35	5056220	154.897	1:219285086	T	C	12.31%	-0.00300451	0.0131029	0.83	30234
1:219383192	rs6692892	C	T	0.505776	0.00503201	0.00071438	1.87e-12	5189240	49.6163	1:219383192	C	T	48.79%	0.00995033	0.00877968	0.26	30234
1:22249589	rs9426785	G	A	0.344289	0.00952595	0.00067689	5.56e-45	5132490	198.053	1:22249589	G	A	34.07%	-0.0151136	0.00946063	0.11	30234
1:219651133	rs12022722	T	C	0.436472	0.00716373	0.00080842	7.9e-19	5275600	78.5243	1:219651133	T	C	44.81%	-0.0151136	0.00875663	0.084	30234
1:219751221	rs17006142	T	C	0.0637266	0.0115306	0.00152807	4.49e-14	4984040	56.94	1:219751221	T	C	6.3%	-0.0242927	0.0193091	0.21	30234
1:219787214	rs10746387	A	G	0.525387	0.0135124	0.00077923	2.31e-67	5382230	300.7	1:219787214	G	A	45.81%	-0.0130852	0.00929986	0.16	30234
1:220319110	rs3738336	G	A	0.181895	0.0080806	0.00082927	1.95e-22	5186840	94.9501	1:220319110	G	A	18.15%	0.00796817	0.0110439	0.48	30234
1:22358055	rs760922	T	C	0.0690982	0.0144074	0.00144035	1.48e-23	4723480	100.054	1:22358055	T	C	6.62%	-0.0212236	0.0176002	0.23	30234
1:22361845	rs2473277	G	A	0.478814	0.0081236	0.00074563	1.22e-27	5071410	118.7	1:22361845	A	G	53.98%	0.00995033	0.00896047	0.27	30234
1:220613513	rs1338775	T	C	0.0487224	-0.0093424	0.00156096	2.16e-09	4745960	35.8206	1:220613513	T	C	3.92%	0.0009995	0.0720242	0.99	30234
1:220808921	rs10746403	T	C	0.303386	0.00942261	0.00072718	2.13e-38	4849650	167.903	1:220808921	T	C	28.79%	0.00598207	0.0104827	0.58	30234
1:221011317	rs17008917	A	G	0.304085	0.00603011	0.00076812	4.15e-15	5320570	61.63	1:221011317	A	G	31.4%	-0.00904074	0.00995589	0.37	30234
1:221051792	rs3806325	T	C	0.170387	0.0105773	0.00095055	9.21e-29	5326430	123.823	1:221051792	T	C	18.7%	0.00598207	0.0107543	0.59	30234
1:221268238	rs6541171	C	T	0.124079	-0.0099265	0.00107051	1.82e-20	5068740	85.9827	1:221268238	C	T	11.11%	-0.0130852	0.0138406	0.35	30234
1:221277508	rs12125058	T	C	0.553122	-0.0162508	0.00073015	9.69e-110	5097470	495.365	1:221277508	C	T	42%	-0.002002	0.00782512	0.81	30234
1:221605304	rs1031675	A	G	0.273904	-0.0072331	0.00083186	3.47e-18	5310430	75.6046	1:221605304	A	G	28.61%	-0.00904074	0.00975702	0.36	30234
1:221606691	rs10465658	G	A	0.0855496	-0.0118542	0.00118615	1.62e-23	5326720	99.877	1:221606691	G	A	7.94%	-0.0161294	0.0174073	0.36	30234
1:221656366	rs1380255	T	C	0.396932	-0.0066347	0.00067455	7.9e-23	5385740	96.7418	1:221656366	T	C	38.26%	0.001998	0.00742415	0.8	30234
1:22475816	rs10493011	A	G	0.0274408	-0.0153795	0.00207239	1.16e-13	4551070	55.0733	1:22475816	A	G	1.01%	-0.0833816	0.0521941	0.11	30234
1:22477493	rs7542242	T	C	0.322634	-0.0134088	0.00072749	7.31e-76	5115160	339.724	1:22477493	T	C	33.15%	-0.002002	0.00647826	0.77	30234
1:221753645	rs9659823	G	A	0.362929	-0.0069459	0.00074178	7.69e-21	5376950	87.6813	1:221753645	G	A	36.27%	-0.0161294	0.00955239	0.091	30234
1:22490724	rs7521902	A	C	0.246792	0.0124412	0.00081339	8.18e-53	5267670	233.952	1:22490724	A	C	23.85%	0.00399202	0.0102481	0.71	30234
1:222032485	rs12144971	T	C	0.555201	-0.0043722	0.00069965	4.13e-10	5382200	39.0516	1:222032485	C	T	41.2%	-0.00601807	0.00871931	0.5	30234
1:22522927	rs12734979	C	T	0.261349	0.0093336	0.00081597	2.68e-30	5306820	130.843	1:22522927	C	T	25.39%	0.0188218	0.0101394	0.063	30234
1:222161179	rs11118922	T	G	0.301051	-0.004411	0.00069288	1.94e-10	5404560	40.5283	1:222161179	T	G	31.75%	0.0178399	0.00968275	0.065	30234
1:222241688	rs7548749	A	G	0.403131	0.0050851	0.00065698	9.93e-15	5127590	59.9094	1:222241688	A	G	40.23%	-0.0171462	0.009409	0.068	30234
1:2156362	rs2460000	A	G	0.320934	-0.004781	0.00076316	3.74e-10	5068520	39.247	1:2156362	A	G	33.31%	0.0237165	0.00944595	0.012	30234
1:222705270	rs4846373	T	C	0.58308	0.00440303	0.00065776	2.17e-11	4988930	44.8093	1:222705270	C	T	38.5%	0.00598207	0.00928313	0.53	30234
1:222790366	rs904323	A	G	0.147907	-0.0057423	0.00089165	1.19e-10	5218630	41.4747	1:222790366	A	G	16.07%	-0.0202027	0.011928	0.09	30234
1:223116472	rs2609383	A	G	0.152895	-0.0136025	0.0009144	4.73e-50	4908760	221.292	1:223116472	A	G	14.38%	0.00399202	0.0118901	0.75	30234
1:223292632	rs1100886	C	A	0.396608	0.00601361	0.00067148	3.37e-19	4794490	80.2055	1:223292632	C	A	42%	0.00498754	0.00852307	0.57	30234
1:223405374	rs851140	A	G	0.0212952	-0.0148063	0.00235202	3.07e-10	4468930	39.6288	1:223405374	A	G	1.45%	0.0751075	0.0419512	0.073	30234
1:22653550	rs4433361	T	C	0.33048	-0.0051053	0.00069334	1.79e-13	5419990	54.2188	1:22653550	T	C	32.94%	-0.0130852	0.00951868	0.17	30234
1:22698447	rs7524102	G	A	0.181774	-0.0048469	0.00083691	6.98e-09	5454890	33.5406	1:22698447	G	A	18.06%	-0.00803217	0.0113808	0.49	30234
1:224644885	rs10916619	A	G	0.197322	-0.0190675	0.00079433	2.5e-127	5374720	576.216	1:224644885	A	G	20.84%	-0.00904074	0.0112601	0.43	30234
1:224677645	rs7542507	G	A	0.13164	0.00532325	0.00094719	1.91e-08	5260510	31.5849	1:224677645	G	A	14.62%	0.00796817	0.0123652	0.53	30234
1:225704287	rs12034829	C	A	0.159465	0.0089546	0.00089212	1.04e-23	5001500	100.75	1:225704287	C	A	16.32%	0.00995033	0.0121374	0.42	30234
1:225871527	rs12022037	A	G	0.117467	0.00741511	0.00101389	2.6e-13	4998960	53.4876	1:225871527	A	G	11.4%	0.0188218	0.0136916	0.17	30234
1:225988818	rs10157103	C	T	0.187848	-0.0052824	0.00085364	6.09e-10	4853090	38.2924	1:225988818	C	T	18.95%	-0.0120726	0.0115507	0.3	30234
1:226187899	rs2755093	C	T	0.419886	0.00487745	0.00075646	1.14e-10	4726750	41.5732	1:226187899	C	T	43.89%	-0.002002	0.00677007	0.78	30234
1:226305741	rs10915942	A	G	0.0970121	-0.0101442	0.00117287	5.19e-18	5136910	74.8059	1:226305741	A	G	9.98%	0.0158733	0.0148845	0.29	30234
1:226387618	rs10495244	A	G	0.179712	-0.0078652	0.00088092	4.32e-19	5381180	79.7162	1:226387618	A	G	17.85%	0.00399202	0.0102481	0.71	30234
1:226587442	rs2793658	G	A	0.184659	-0.0076556	0.00084442	1.23e-19	5138800	82.1943	1:226587442	G	A	15.26%	0.0305292	0.0122997	0.013	30234
1:226923264	rs708775	A	G	0.282321	0.0111495	0.00074504	1.24e-50	5422980	223.95	1:226923264	A	G	27.87%	0.0148886	0.0100823	0.14	30234
1:2199057	rs11588312	T	C	0.0681286	-0.0131536	0.00130402	6.31e-24	5283110	101.747	1:2199057	T	C	7.19%	-0.00904074	0.0180989	0.63	30234
1:227013878	rs6426548	C	T	0.525742	-0.0068284	0.00069906	1.55e-22	5283790	95.4133	1:227013878	T	C	47.89%	-0.00702461	0.0083932	0.41	30234
1:227178948	rs2989946	G	A	0.26882	0.0173265	0.0010392	2.06e-62	4912050	277.986	1:227178948	G	A	27.9%	-0.00803217	0.00979765	0.42	30234
1:227182754	rs2297419	A	G	0.207221	-0.0063473	0.00089417	1.26e-12	4907440	50.3892	1:227182754	A	G	21.27%	0.0246926	0.0108762	0.023	30234
1:227468945	rs10916113	T	G	0.138213	-0.0332648	0.00132815	1.93e-138	5013270	627.3	1:227468945	T	G	14.82%	0.00598207	0.0126835	0.65	30234
1:227585983	rs6670351	A	G	0.181133	0.00646319	0.00090078	7.22e-13	5305550	51.4821	1:227585983	A	G	19.84%	-0.0110609	0.0112392	0.33	30234
1:227743875	rs12093031	C	T	0.170597	-0.0287719	0.00096686	1.36e-194	5316540	885.543	1:227743875	C	T	18.68%	0.0139029	0.0115293	0.23	30234
1:228043496	rs7541048	T	G	0.0188378	0.0239225	0.00249151	7.87e-22	4790880	92.1909	1:228043496	T	G	1.97%	0.0639133	0.0334995	0.056	30234
1:228045912	rs6673695	C	T	0.61787	0.00491911	0.00077957	2.79e-10	4445440	39.8165	1:228045912	T	C	38.87%	0.0168571	0.00928373	0.069	30234
1:228093319	rs945699	A	G	0.713048	-0.007236	0.00081491	6.71e-19	4286350	78.8457	1:228093319	G	A	26.22%	0.0198026	0.0103793	0.056	30234
1:228107262	rs3820623	A	G	0.211852	-0.0112689	0.00107272	8.19e-26	3274940	110.355	1:228107262	A	G	20.21%	-0.002002	0.00987418	0.85	30234
1:228216997	rs708122	A	C	0.322687	0.0120477	0.00077223	7.15e-55	5340190	243.397	1:228216997	A	C	31.75%	0.00697561	0.0101067	0.5	30234
1:228527290	rs4653943	G	A	0.129589	0.0106558	0.00114003	9.02e-21	5267940	87.3654	1:228527290	G	A	13.1%	0.0178399	0.0132761	0.18	30234
1:228660718	rs10916322	G	A	0.0915593	-0.0085361	0.00128691	3.29e-11	4968850	43.997	1:228660718	G	A	9.36%	0.00995033	0.0150871	0.52	30234
1:228903818	rs728370	C	T	0.29263	0.00494038	0.00071139	3.79e-12	5186850	48.2287	1:228903818	C	T	27.48%	0.00299551	0.00892204	0.75	30234
1:229162181	rs10489545	A	G	0.146125	-0.0075781	0.00091932	1.68e-16	4861950	67.9497	1:229162181	A	G	14.88%	-0.00300451	0.0111641	0.8	30234
1:2224836	rs12743493	A	G	0.379356	0.0102526	0.00066969	6.62e-53	5039020	234.38	1:2224836	A	G	37.06%	-0.0212236	0.00934824	0.023	30234
1:229791384	rs10495286	G	T	0.10532	-0.0067842	0.00111875	1.33e-09	4404500	36.7732	1:229791384	G	T	6.59%	0.0207825	0.0179652	0.25	30234
1:229825051	rs6700582	G	T	0.274487	0.00940746	0.00070886	3.4e-40	5201920	176.126	1:229825051	G	T	26.77%	0.0178399	0.00996447	0.073	30234
1:229981623	rs528425	G	T	0.460683	0.00475744	0.00062527	2.77e-14	5289430	57.8911	1:229981623	G	T	47.95%	0.00598207	0.00907027	0.52	30234
1:230324364	rs612577	C	T	0.14103	-0.0082635	0.00093367	8.71e-19	5160640	78.3324	1:230324364	C	T	14.75%	0.00796817	0.0118084	0.51	30234
1:230415025	rs6698963	A	G	0.499325	-0.0047032	0.00066642	1.7e-12	4893220	49.8071	1:230415025	A	G	52.28%	0.0227395	0.00916133	0.013	30234
1:230868063	rs10864777	T	G	0.119347	0.00721358	0.00096652	8.43e-14	5254590	55.7032	1:230868063	T	G	11.62%	-0.0202027	0.0143583	0.16	30234
1:231082454	rs16853414	C	T	0.511658	0.00862689	0.0006388	1.46e-41	5065710	182.381	1:231082454	T	C	49.23%	0.001998	0.00871348	0.83	30234
1:23438088	rs6663369	A	G	0.164653	-0.0125882	0.00116807	4.42e-27	4967980	116.142	1:23438088	A	G	16.75%	0.0382587	0.0120868	0.0016	30234
1:231355058	rs10864675	T	C	0.297522	0.00518089	0.00068539	4.06e-14	5296280	57.1391	1:231355058	T	C	29.42%	0.0109399	0.00945687	0.25	30234
1:231692380	rs3767752	T	C	0.0644806	0.0114682	0.00130484	1.51e-18	5086430	77.246	1:231692380	T	C	6.46%	-0.0171462	0.0177755	0.34	30234
1:231816842	rs12042938	C	T	0.55821	0.0042721	0.00064042	2.55e-11	5112680	44.4993	1:231816842	T	C	40.05%	-0.018164	0.00920162	0.048	30234
1:23501354	rs643492	C	T	0.343214	-0.0135805	0.00092601	1.07e-48	5376960	215.08	1:23501354	C	T	34.58%	0.0178399	0.00942604	0.058	30234
1:232127354	rs821654	A	G	0.653751	0.00421638	0.00065277	1.05e-10	5301080	41.7214	1:232127354	G	A	34.11%	-0.00803217	0.00979765	0.42	30234
1:2257727	rs2643893	C	T	0.347593	0.00791798	0.00076242	2.89e-25	4612500	107.855	1:2257727	C	T	37.34%	-0.00702461	0.00952622	0.47	30234
1:232780848	rs1334407	A	C	0.403234	0.00579149	0.00063677	9.45e-20	5234290	82.7209	1:232780848	A	C	42.33%	0.0009995	0.00527539	0.86	30234
1:23633381	rs17489856	C	T	0.028641	-0.0243102	0.00196645	4.17e-35	4898400	152.831	1:23633381	C	T	3.82%	0.0353671	0.0227495	0.12	30234
1:23686246	rs13523	C	T	0.0965439	-0.0114007	0.00109301	1.8e-25	5152020	108.796	1:23686246	C	T	8.73%	0.00796817	0.0164108	0.64	30234
1:23686777	rs17437528	T	C	0.10839	-0.0096014	0.00116348	1.55e-16	5334380	68.1007	1:23686777	T	C	10.94%	-0.00400802	0.0156659	0.81	30234
1:23765472	rs1767148	A	G	0.112235	0.0200568	0.00130639	3.39e-53	5322890	235.71	1:23765472	A	G	11.61%	-0.00400802	0.0129695	0.77	30234
1:234627959	rs271751	C	T	0.480068	-0.0049003	0.00067436	3.69e-13	4621890	52.8034	1:234627959	T	C	50.21%	-0.00702461	0.0083932	0.41	30234
1:234673273	rs271764	A	G	0.566987	0.00882971	0.00067322	2.68e-39	4838630	172.02	1:234673273	G	A	38.29%	-0.0202027	0.00965061	0.036	30234
1:234756418	rs3850718	T	G	0.334322	0.00908183	0.00067506	2.94e-41	5353130	180.993	1:234756418	T	G	33.9%	0.00498754	0.00945133	0.61	30234
1:234909298	rs4626924	C	T	0.428284	0.00617852	0.00063422	2e-22	5216950	94.905	1:234909298	C	T	44.53%	0.0139029	0.00941482	0.14	30234
1:235032114	rs41437647	C	T	0.140202	-0.0076642	0.00090382	2.26e-17	5419310	71.9068	1:235032114	C	T	14.43%	0.00895974	0.0124183	0.48	30234
1:235263613	rs11579891	T	C	0.0995603	0.0118202	0.00113248	1.67e-25	4846340	108.94	1:235263613	T	C	11.54%	-0.0202027	0.0140202	0.15	30234
1:2283117	rs4648831	T	C	0.173708	-0.0075782	0.00090418	5.23e-17	5415590	70.2461	1:2283117	T	C	19.38%	0.00498754	0.0105748	0.65	30234
1:235398812	rs12036412	C	T	0.329456	-0.0074594	0.00092315	6.45e-16	3640390	65.2925	1:235398812	C	T	34.87%	-0.0418642	0.00936759	1e-05	30234
1:235597252	rs12405889	T	G	0.475627	-0.0054528	0.0007293	7.62e-14	5373020	55.9019	1:235597252	T	G	49.94%	-0.0283995	0.00902375	0.0017	30234
1:236306825	rs7543562	A	G	0.374716	0.00534166	0.00069488	1.5e-14	4761830	59.0926	1:236306825	A	G	37.74%	-0.0304592	0.00929869	0.0011	30234
1:236787789	rs7545090	T	C	0.0591743	-0.008368	0.0013308	3.22e-10	5178570	39.5383	1:236787789	T	C	5.02%	-0.00400802	0.0185532	0.84	30234
1:2302911	rs10910060	A	G	0.239264	0.00526094	0.00077701	1.28e-11	4887360	45.843	1:2302911	A	G	21.77%	-0.0130852	0.0113113	0.25	30234
1:237501422	rs2543037	G	T	0.22877	-0.0044911	0.00078078	8.82e-09	4745040	33.0863	1:237501422	G	T	21.97%	0.0148886	0.0110798	0.18	30234
1:239029937	rs2689143	T	C	0.259432	0.00637076	0.00070722	2.09e-19	5312260	81.1472	1:239029937	T	C	28.2%	0.00796817	0.00952058	0.41	30234
1:239855288	rs12028626	G	A	0.0590552	-0.0090244	0.00131403	6.52e-12	5321740	47.1657	1:239855288	G	A	6.19%	0.00995033	0.0178883	0.59	30234
1:240207152	rs10926089	C	T	0.452385	-0.0035477	0.0006355	2.37e-08	5163440	31.1647	1:240207152	T	C	52.43%	0.0276152	0.00903781	0.0023	30234
1:240364187	rs10926165	A	C	0.285465	0.00648206	0.0007205	2.33e-19	5067640	80.9391	1:240364187	A	C	28.05%	-0.00300451	0.00894884	0.75	30234
1:240376531	rs10926168	G	A	0.357683	0.0114664	0.00066562	1.67e-66	5257400	296.757	1:240376531	G	A	39.57%	-0.00601807	0.00871931	0.5	30234
1:240596546	rs9662989	C	T	0.151744	-0.0063358	0.00093169	1.04e-11	4571660	46.2445	1:240596546	C	T	14.45%	-0.00702461	0.0123096	0.58	30234
1:24372971	rs12401982	T	C	0.0523796	-0.008647	0.00140751	8.07e-10	5210180	37.7423	1:24372971	T	C	3.63%	0.00895974	0.024712	0.73	30234
1:240770827	rs12123578	G	A	0.0759004	-0.0087283	0.001239	1.86e-12	4784110	49.6269	1:240770827	G	A	8.58%	-0.0161294	0.0157451	0.31	30234
1:240846124	rs4659996	G	A	0.506726	0.00418931	0.0006195	1.36e-11	5373620	45.7301	1:240846124	G	A	50.28%	0.00498754	0.00831523	0.56	30234
1:240960611	rs6663051	A	G	0.360211	0.00467865	0.00067805	5.2e-12	4825270	47.6121	1:240960611	A	G	33.35%	0.00697561	0.00850886	0.42	30234
1:241401288	rs2815834	A	G	0.263568	0.00631102	0.00070242	2.6e-19	5332440	80.7245	1:241401288	A	G	27.09%	-0.00702461	0.0104101	0.51	30234
1:241603554	rs2994968	G	A	0.267999	0.00517712	0.00070727	2.48e-13	5203050	53.5804	1:241603554	G	A	27.48%	0.0129162	0.010047	0.2	30234
1:242613284	rs2654870	T	C	0.317238	0.00465389	0.00068069	8.08e-12	5092620	46.7448	1:242613284	T	C	33.16%	-0.0120726	0.00959593	0.21	30234
1:243428152	rs12741781	G	T	0.315811	0.00793822	0.00067397	5.05e-32	5233850	138.728	1:243428152	G	T	32.87%	0.0148886	0.00957693	0.12	30234
1:243663893	rs14403	T	C	0.2134	0.0146923	0.00085072	7.87e-67	4913510	298.268	1:243663893	T	C	21.77%	-0.00501254	0.00976016	0.62	30234
1:243826674	rs12117580	C	T	0.686247	0.00818917	0.00075546	2.23e-27	4867640	117.505	1:243826674	T	C	29.15%	-0.0010005	0.0091526	0.92	30234
1:244188642	rs1532314	A	G	0.140569	-0.0088931	0.00095829	1.69e-20	4632320	86.1217	1:244188642	A	G	14.72%	-0.0253178	0.0130513	0.052	30234
1:244229199	rs10927118	C	T	0.32556	0.00789811	0.00102555	1.35e-14	2231910	59.3106	1:244229199	C	T	31.34%	-0.0010005	0.0121532	0.94	30234
1:244309780	rs10927144	T	C	0.39168	-0.0060064	0.00080255	7.21e-14	3344800	56.0124	1:244309780	T	C	42.5%	0.00498754	0.00852307	0.57	30234
1:244377971	rs10803184	C	A	0.507139	-0.0066879	0.00077472	5.99e-18	3406010	74.5229	1:244377971	A	C	46%	0.00399202	0.00990361	0.7	30234
1:244559410	rs3123701	G	A	0.570857	-0.0086059	0.00064091	4.17e-41	5075650	180.301	1:244559410	A	G	39.95%	0.0188218	0.00918024	0.04	30234
1:245371586	rs6662312	C	T	0.232003	0.00478573	0.00076699	4.39e-10	4934910	38.9329	1:245371586	C	T	19.99%	0.001998	0.0146759	0.9	30234
1:24875490	rs2809964	T	C	0.378863	-0.0045832	0.00064421	1.12e-12	5436090	50.6154	1:24875490	T	C	39.56%	-0.0212236	0.00898155	0.018	30234
1:246319482	rs4654092	G	A	0.648228	0.00518449	0.00071003	2.84e-13	4462380	53.3161	1:246319482	A	G	29.02%	0.00498754	0.00998469	0.63	30234
1:25043780	rs3122037	A	G	0.355417	0.00692012	0.00065558	4.78e-26	5393710	111.423	1:25043780	A	G	NA%	-0.0491902	0.0249191	0.048	30234
1:247462273	rs9725334	A	G	0.406262	-0.0058234	0.00062908	2.1e-20	5357260	85.6922	1:247462273	A	G	39.73%	0.0009995	0.00567367	0.87	30234
1:247601595	rs12239046	T	C	0.386158	0.00388596	0.00062893	6.46e-10	5455870	38.1761	1:247601595	T	C	37.73%	0.0109399	0.00888305	0.22	30234
1:25188940	rs10903108	T	G	0.321019	0.014545	0.00068561	7.01e-100	5415570	450.063	1:25188940	T	G	34.48%	0.0009995	0.0145367	0.95	30234
1:25278451	rs1507099	A	C	0.347582	0.0140799	0.00093658	4.44e-51	5124770	226	1:25278451	A	C	35.77%	-0.018164	0.00959726	0.058	30234
1:25281015	rs4478762	A	G	0.113232	0.0159817	0.00108434	3.64e-49	5073240	217.228	1:25281015	A	G	11.51%	0.00598207	0.0134718	0.67	30234
1:25289427	rs11249209	A	G	0.115611	0.0321243	0.00126377	1.53e-142	5389830	646.147	1:25289427	A	G	12.72%	0.0256677	0.0133986	0.055	30234
1:25297184	rs11249215	A	G	0.474862	0.0106686	0.00089525	9.66e-33	5366090	142.012	1:25297184	A	G	47.29%	0.0009995	0.00668529	0.89	30234
1:25333062	rs12403486	C	T	0.151045	-0.0095783	0.00090429	3.24e-26	5257880	112.192	1:25333062	C	T	13.7%	0.00995033	0.0129267	0.45	30234
1:25378513	rs11248974	T	C	0.279467	0.0100463	0.0007361	2.07e-42	5448190	186.268	1:25378513	T	C	28.06%	-0.0191828	0.0102947	0.062	30234
1:25392127	rs11582016	A	G	0.156039	-0.006884	0.0008893	9.87e-15	5393640	59.9218	1:25392127	A	G	14.3%	0.0158733	0.012617	0.21	30234
1:25420434	rs11808307	G	A	0.0431161	0.00905818	0.00158959	1.21e-08	4944150	32.4722	1:25420434	G	A	2.41%	0.0516432	0.0323269	0.11	30234
1:25674785	rs3091242	T	C	0.504913	0.0104816	0.00064106	4.32e-60	5188590	267.336	1:25674785	C	T	45.7%	-0.0202027	0.00908833	0.026	30234
1:26118149	rs807250	A	G	0.0809283	0.00869428	0.00141782	8.67e-10	4045040	37.6032	1:26118149	A	G	8.71%	-0.0294288	0.0161491	0.068	30234
1:26121555	rs807245	T	C	0.200589	-0.0115499	0.00081441	1.19e-45	5174740	201.127	1:26121555	T	C	21.08%	0.00598207	0.0110384	0.6	30234
1:26452386	rs17257127	A	G	0.158689	0.019234	0.00099932	1.49e-82	5383220	370.45	1:26452386	A	G	17.2%	-0.00803217	0.0113808	0.49	30234
1:26560131	rs6663950	C	T	0.597137	0.00998905	0.00069363	5.09e-47	4998110	207.392	1:26560131	T	C	35.19%	-0.0140989	0.00906897	0.12	30234
1:26650550	rs11247915	A	C	0.469016	0.00538603	0.0007033	1.88e-14	5068800	58.6484	1:26650550	C	A	48.31%	0.0198026	0.00890835	0.026	30234
1:26744087	rs11581746	C	T	0.158488	0.00855925	0.00101991	4.77e-17	5269610	70.4284	1:26744087	C	T	17.75%	-0.0110609	0.0119373	0.36	30234
1:26752129	rs35015532	G	A	0.249947	-0.0173002	0.00092333	2.48e-78	5392000	351.066	1:26752129	G	A	25.1%	0.0401818	0.0103089	0.00011	30234
1:26798644	rs6703872	T	G	0.0594989	0.0127807	0.00145154	1.31e-18	5374280	77.5267	1:26798644	T	G	5.82%	-0.00400802	0.0165231	0.82	30234
1:26846195	rs4970514	T	C	0.266949	-0.0052572	0.00095379	3.55e-08	4795070	30.3811	1:26846195	T	C	22.16%	-0.0294288	0.0111833	0.0085	30234
1:26929002	rs17162257	G	T	0.0671326	-0.020397	0.00154201	6.09e-40	3752930	174.968	1:26929002	G	T	4.71%	-0.00501254	0.0218602	0.83	30234
1:27051223	rs35617712	G	A	0.0699211	0.0187125	0.00130851	2.17e-46	5248770	204.508	1:27051223	G	A	7.91%	0.0266419	0.0158748	0.093	30234
1:27116463	rs34676516	T	C	0.0723529	-0.0122963	0.00126786	3.06e-22	5216460	94.0603	1:27116463	T	C	7.63%	-0.00601807	0.0172369	0.74	30234
1:27164335	rs7527776	T	C	0.326952	0.00634365	0.00090524	2.42e-12	3345460	49.1079	1:27164335	T	C	37.69%	-0.00400802	0.00780421	0.62	30234
1:27497582	rs12117956	G	A	0.323059	0.00728979	0.00069441	8.85e-26	5163660	110.204	1:27497582	G	A	35.1%	0.00796817	0.00877475	0.37	30234
1:2713327	rs2377041	T	C	0.425755	0.0056672	0.00064535	1.61e-18	5382510	77.1163	1:2713327	T	C	42.53%	0.0139029	0.00917994	0.13	30234
1:28371992	rs490149	C	T	0.276263	-0.0083542	0.00069889	6.22e-33	5439640	142.887	1:28371992	C	T	28.41%	-0.0314907	0.0101136	0.0019	30234
1:28450288	rs11806397	A	G	0.121023	0.00663849	0.00097929	1.21e-11	5332960	45.9532	1:28450288	A	G	11.86%	-0.00501254	0.0124354	0.7	30234
1:28962633	rs4252976	A	G	0.0477649	0.0124773	0.00169621	1.9e-13	4837730	54.1106	1:28962633	A	G	5.21%	-0.0110609	0.0204102	0.6	30234
1:28990922	rs9426298	A	G	0.313817	-0.0092138	0.00086617	2e-26	5073890	113.154	1:28990922	A	G	31.63%	0.00498754	0.00971148	0.62	30234
1:29138975	rs1042114	G	T	0.123591	0.0223446	0.00113666	4.93e-86	5214480	386.442	1:29138975	G	T	13.52%	0.00399202	0.0129177	0.77	30234
1:2797856	rs10797342	T	C	0.524917	0.00585428	0.00062743	1.05e-20	5349230	87.0596	1:2797856	C	T	48.04%	0.0178399	0.00923543	0.053	30234
1:29631909	rs2235937	G	A	0.254918	0.00688917	0.00075598	8.03e-20	4744460	83.0449	1:29631909	G	A	22.77%	0.00796817	0.0112901	0.49	30234
1:2852206	rs1473386	C	T	0.340996	0.0124611	0.00066446	1.8e-78	5380990	351.702	1:2852206	C	T	32.77%	-0.0130852	0.00951868	0.17	30234
1:29801397	rs6694109	C	A	0.309356	0.00437553	0.00066525	4.79e-11	5417690	43.2605	1:29801397	C	A	32.86%	0.00895974	0.00947698	0.35	30234
1:2934312	rs16823352	A	C	0.0455034	0.0149399	0.00234877	2.01e-10	2135130	40.4589	1:2934312	A	C	1.06%	-0.0704225	0.0660356	0.29	30234
1:2950370	rs41334845	T	G	0.1542	-0.0055505	0.00092597	2.04e-09	4656920	35.9311	1:2950370	T	G	16.96%	-0.0191828	0.0115681	0.097	30234
1:31139078	rs1983822	C	A	0.192602	-0.005095	0.00083884	1.25e-09	4901460	36.8918	1:31139078	C	A	16.37%	0.0217615	0.013622	0.11	30234
1:31176942	rs1149023	T	G	0.148181	-0.008461	0.00095668	9.23e-19	5142190	78.2186	1:31176942	T	G	NA%	-0.0171462	0.0411489	0.69	30234
1:31198733	rs1149048	A	G	0.502287	0.011054	0.00068739	3.45e-58	5216030	258.602	1:31198733	G	A	48.06%	-0.0100503	0.00886792	0.26	30234
1:31239262	rs12124742	T	C	0.276274	0.00528584	0.0007008	4.61e-14	5307570	56.8905	1:31239262	T	C	29.3%	0.0109399	0.0102585	0.29	30234
1:31412919	rs1473	A	G	0.0835579	-0.0101153	0.00119182	2.12e-17	4957120	72.0338	1:31412919	A	G	6.25%	0.00598207	0.0178174	0.75	30234
1:31431176	rs4949188	T	C	0.283172	-0.0136391	0.00073608	1.2e-76	5179860	343.338	1:31431176	T	C	27.97%	0.0119286	0.00989206	0.23	30234
1:31477519	rs16834169	C	T	0.00583133	-0.0272364	0.00414493	5e-11	5268230	43.1782	1:31477519	C	T	0.44%	0.135405	0.0732184	0.064	30234
1:3025712	rs4648453	T	G	0.12695	0.00621581	0.00093505	2.98e-11	5399600	44.1902	1:3025712	T	G	12.79%	-0.00601807	0.0139846	0.68	30234
1:31583344	rs10798823	G	A	0.152263	-0.0088589	0.00093771	3.48e-21	4996000	89.2529	1:31583344	G	A	13.9%	-0.00400802	0.0141922	0.79	30234
1:3047252	rs2817178	T	C	0.545909	0.00621422	0.00063672	1.68e-22	5181170	95.2525	1:3047252	C	T	41.72%	0.001998	0.00985445	0.85	30234
1:32036927	rs9425884	C	T	0.420393	0.00599376	0.00066722	2.63e-19	5047160	80.6976	1:32036927	C	T	44.49%	-0.0100503	0.00886792	0.26	30234
1:32135773	rs2292989	G	A	0.365136	-0.0166923	0.0009152	2.53e-74	5241360	332.66	1:32135773	G	A	35.55%	-0.002002	0.00926731	0.84	30234
1:32142332	rs4949458	G	T	0.519559	-0.0074115	0.00089056	8.63e-17	4914970	69.2605	1:32142332	T	G	46.08%	-0.002002	0.00677007	0.78	30234
1:32177695	rs12401511	C	T	0.134446	0.00591919	0.00095818	6.51e-10	5403180	38.1619	1:32177695	C	T	13.23%	0.0334348	0.0133166	0.012	30234
1:32281404	rs12737935	G	A	0.110397	0.0092692	0.001144	5.39e-16	5369250	65.6497	1:32281404	G	A	11.54%	-0.00601807	0.0131453	0.66	30234
1:32371523	rs682654	A	C	0.179465	0.0151708	0.0010453	9.98e-48	4849880	210.637	1:32371523	A	C	14.81%	0.00995033	0.0129267	0.45	30234
1:32419044	rs9792944	T	C	0.0904538	0.021995	0.00128356	8e-66	4812610	293.64	1:32419044	T	C	9.94%	-0.00904074	0.0147112	0.55	30234
1:3119489	rs11577655	T	C	0.158012	0.00581803	0.00093948	5.91e-10	4358090	38.351	1:3119489	T	C	13.43%	-0.0161294	0.0148223	0.28	30234
1:32621239	rs16834897	G	A	0.0274171	0.0143658	0.00215083	2.4e-11	4205950	44.6116	1:32621239	G	A	1.2%	0.0440169	0.0447263	0.33	30234
1:32682558	rs12129323	C	T	0.0176244	-0.0196096	0.00267251	2.18e-13	4172990	53.8392	1:32682558	C	T	1.78%	-0.065072	0.0359652	0.07	30234
1:33134989	rs359956	A	G	0.0730613	-0.0094084	0.0012944	3.63e-13	4589010	52.8317	1:33134989	A	G	4.67%	0.0158733	0.0224909	0.49	30234
1:3235556	rs12043519	T	C	0.0297903	0.0142703	0.00215319	3.41e-11	3813240	43.924	1:3235556	T	C	0.63%	-0.1485	0.0892866	0.096	30234
1:33796081	rs4653044	C	A	0.465028	0.00751235	0.00073649	1.98e-24	5226390	104.044	1:33796081	A	C	53.63%	-0.00702461	0.0093229	0.46	30234
1:33818414	rs4652856	C	T	0.322461	-0.0100314	0.00077504	2.57e-38	5353670	167.523	1:33818414	C	T	32.36%	-0.00501254	0.00901133	0.59	30234
1:34287512	rs2281595	T	C	0.514999	0.0038901	0.0006178	3.04e-10	5363430	39.6484	1:34287512	C	T	48.65%	-0.00702461	0.0093229	0.46	30234
1:3307746	rs2493278	T	C	0.242871	0.00551841	0.00078906	2.68e-12	5318550	48.9111	1:3307746	T	C	23.2%	0.0129162	0.0104878	0.22	30234
1:3314596	rs17822581	G	A	0.192482	0.0084216	0.0010995	1.87e-14	5226540	58.6677	1:3314596	G	A	20.96%	0.0139029	0.0108145	0.2	30234
1:3318714	rs5024246	A	G	0.316401	0.00789561	0.00097366	5.1e-16	5230950	65.7592	1:3318714	A	G	34.53%	-0.0010005	0.0121532	0.94	30234
1:34727579	rs771401	G	A	0.280407	0.00653499	0.00071002	3.45e-20	5049600	84.7127	1:34727579	G	A	29.95%	-0.002002	0.00825328	0.82	30234
1:34984486	rs13374666	T	G	0.0804636	0.00698579	0.00114883	1.2e-09	5259420	36.976	1:34984486	T	G	9.08%	0.00299551	0.0158104	0.86	30234
1:35133398	rs4653075	A	C	0.305424	0.00548533	0.00067115	3.01e-16	5375540	66.7984	1:35133398	A	C	30.77%	-0.00501254	0.0100347	0.63	30234
1:3454592	rs9970944	T	G	0.22642	-0.004934	0.00079939	6.74e-10	4589390	38.0961	1:3454592	T	G	21.14%	0.0256677	0.0108622	0.018	30234
1:36553673	rs399393	A	G	0.0778378	0.0215882	0.00169312	3.1e-37	5155830	162.576	1:36553673	A	G	7.87%	0.0207825	0.0161659	0.2	30234
1:36559983	rs4641278	A	G	0.0425874	-0.0118948	0.00182415	7e-11	3881410	42.52	1:36559983	A	G	0.67%	0.0148886	0.109361	0.9	30234
1:36627542	rs4653164	T	C	0.636441	0.00973595	0.00071411	2.52e-42	5150160	185.877	1:36627542	C	T	32.17%	-0.00400802	0.00875476	0.66	30234
1:3539082	rs10909989	A	G	0.215647	0.0066099	0.00077018	9.3e-18	5159000	73.6555	1:3539082	A	G	22.29%	-0.0100503	0.0108466	0.36	30234
1:3544868	rs16823926	T	C	0.0531878	0.00912847	0.00144413	2.6e-10	4938580	39.9561	1:3544868	T	C	4.19%	0.0256677	0.0217342	0.24	30234
1:36789546	rs12116935	G	A	0.343064	-0.009196	0.00075544	4.33e-34	5241960	148.183	1:36789546	G	A	37.83%	-0.00501254	0.00815644	0.55	30234
1:36795430	rs4653178	C	A	0.224016	0.00688304	0.00087812	4.56e-15	5207940	61.4402	1:36795430	C	A	24.32%	0.00697561	0.0101067	0.5	30234
1:36861993	rs884925	G	A	0.319256	0.0039371	0.00070055	1.91e-08	4988940	31.5845	1:36861993	G	A	35.02%	-0.0100503	0.0092359	0.28	30234
1:37808909	rs11264029	C	G	0.0453587	-0.0132591	0.00241539	4.03e-08	2023310	30.1338	1:37808909	C	G	0.84%	-0.12897	0.063531	0.042	30234
1:37962756	rs7544462	C	A	0.0666312	-0.0315933	0.00129075	2.61e-132	5290630	599.109	1:37962756	C	A	8.09%	-0.00803217	0.0156398	0.62	30234
1:37963541	rs4653294	G	A	0.589443	0.00587039	0.00067444	3.2e-18	5208290	75.7613	1:37963541	A	G	39.23%	-0.0010005	0.0091526	0.92	30234
1:38271495	rs3795494	A	G	0.517294	-0.0090322	0.00067751	1.52e-40	5332440	177.728	1:38271495	G	A	45.94%	0.0139029	0.00917994	0.13	30234
1:38456106	rs4072980	G	A	0.55925	-0.0162568	0.00065247	5e-137	5311710	620.796	1:38456106	A	G	41.45%	0.0440169	0.00896335	1.3e-06	30234
1:38507495	rs569791	G	A	0.470915	0.00364121	0.00065125	2.26e-08	4966280	31.2605	1:38507495	A	G	47.13%	-0.00904074	0.00864991	0.3	30234
1:38674870	rs11208800	T	C	0.27389	0.00427699	0.00070378	1.22e-09	5204570	36.932	1:38674870	T	C	30.91%	-0.0470916	0.00961974	1.4e-06	30234
1:3744084	rs9424310	G	A	0.630762	-0.0054564	0.00065398	7.22e-17	5133950	69.6119	1:3744084	A	G	32.73%	-0.0130852	0.00973778	0.18	30234
1:38795785	rs2798812	G	A	0.423543	0.0037486	0.00063098	2.83e-09	5270380	35.2945	1:38795785	G	A	40.75%	0.0009995	0.00613766	0.88	30234
1:39328203	rs34393348	C	A	0.62684	-0.0043097	0.00067545	1.77e-10	4826650	40.7106	1:39328203	A	C	34.4%	-0.00501254	0.00856579	0.57	30234
1:39952822	rs1569053	T	C	0.144874	0.00600629	0.00099127	1.37e-09	4635210	36.7137	1:39952822	T	C	11.69%	-0.00702461	0.013678	0.62	30234
1:40039707	rs12028034	A	G	0.335118	0.00647712	0.00068739	4.39e-21	5321500	88.7887	1:40039707	A	G	33.67%	-0.0202027	0.00975345	0.038	30234
1:40242315	rs914962	T	C	0.283505	0.00432786	0.00070461	8.14e-10	5330680	37.7267	1:40242315	T	C	26.96%	-0.0100503	0.0104192	0.34	30234
1:40324293	rs16826625	C	T	0.0274181	-0.0237081	0.00243513	2.12e-22	4391390	94.7871	1:40324293	C	T	0.71%	-0.0491902	0.0800427	0.55	30234
1:40369232	rs3117088	T	C	0.494536	0.00408293	0.00064633	2.66e-10	5157300	39.9057	1:40369232	T	C	50.63%	-0.00601807	0.00834109	0.48	30234
1:40538458	rs12061777	T	C	0.0112261	0.0311012	0.00378845	2.22e-16	4351860	67.3955	1:40538458	T	C	0.37%	-0.180324	0.149538	0.23	30234
1:40757993	rs6664294	C	T	0.251099	0.00577088	0.00072329	1.48e-15	5261610	63.6589	1:40757993	C	T	25.7%	-0.00702461	0.00973617	0.48	30234
1:40781038	rs1846158	A	G	0.191563	-0.0266167	0.00083812	2.48e-221	4734270	1008.55	1:40781038	A	G	16.85%	-0.00501254	0.0100347	0.63	30234
1:41086224	rs12125724	T	C	0.398243	0.00526595	0.00065585	9.81e-16	4998000	64.468	1:41086224	T	C	39.23%	-0.0120726	0.00939079	0.2	30234
1:41464437	rs12408576	G	A	0.287958	0.0369408	0.00108474	3.44e-254	5185890	1159.74	1:41464437	G	A	30.91%	0.0139029	0.00941482	0.14	30234
1:41538787	rs2300650	C	T	0.138694	0.0105459	0.00100685	1.14e-25	5120290	109.708	1:41538787	C	T	12.82%	-0.0191828	0.0136335	0.16	30234
1:41603978	rs12759023	C	T	0.12606	0.01652	0.00114686	4.85e-47	5231030	207.491	1:41603978	C	T	11.38%	0.0158733	0.0142943	0.27	30234
1:41620316	rs16827938	A	C	0.0956639	-0.0354031	0.00123095	6.62e-182	5192310	827.183	1:41620316	A	C	9.95%	0.0168571	0.0151802	0.27	30234
1:41684809	rs12563174	T	G	0.104731	-0.0118329	0.00121273	1.72e-22	5330830	95.2038	1:41684809	T	G	10.74%	-0.0232686	0.0149673	0.12	30234
1:41755556	rs11209799	G	T	0.443257	-0.0074979	0.00086087	3.05e-18	5255390	75.8585	1:41755556	G	T	44.98%	-0.0140989	0.00906897	0.12	30234
1:41935450	rs1537522	C	T	0.303051	-0.0051714	0.00069191	7.78e-14	5379950	55.8621	1:41935450	C	T	30.34%	0.00995033	0.00952017	0.3	30234
1:41971905	rs2492081	T	C	0.606113	0.00485158	0.00068238	1.16e-12	4856490	50.5491	1:41971905	C	T	37.34%	0.0148886	0.00957693	0.12	30234
1:42002163	rs648178	A	G	0.240102	-0.0077467	0.00074747	3.62e-25	5330820	107.41	1:42002163	A	G	22.45%	0.0217615	0.0110732	0.049	30234
1:42144764	rs1105414	T	C	0.0586288	-0.0085552	0.00143225	2.33e-09	4928110	35.6798	1:42144764	T	C	5.2%	0.00697561	0.0192395	0.73	30234
1:42207654	rs982142	T	C	0.577139	0.0105391	0.00067154	1.66e-55	5006370	246.299	1:42207654	C	T	38.57%	0.00598207	0.00950421	0.54	30234
1:42346389	rs783630	A	G	0.166401	0.0157699	0.00096683	8.25e-60	5051440	266.047	1:42346389	A	G	16.93%	0.001998	0.0122692	0.88	30234
1:42363381	rs809173	G	A	0.355548	0.00727982	0.00074343	1.22e-22	5346720	95.8873	1:42363381	G	A	35.12%	-0.00601807	0.00891845	0.51	30234
1:42664238	rs585320	C	T	0.193151	-0.0051001	0.00080592	2.48e-10	5360930	40.0473	1:42664238	C	T	20.34%	-0.0161294	0.0114634	0.16	30234
1:42860217	rs17369630	T	C	0.170516	-0.0067638	0.00085397	2.37e-15	5367170	62.733	1:42860217	T	C	16.37%	0.0009995	0.0145367	0.95	30234
1:43401438	rs841853	A	C	0.306468	-0.0079749	0.00095575	7.17e-17	5229160	69.6245	1:43401438	A	C	30.05%	0.00697561	0.00945977	0.47	30234
1:43416133	rs17387775	C	T	0.173457	0.0115407	0.00101057	3.32e-30	5461510	130.416	1:43416133	C	T	17.07%	0.0139029	0.0115293	0.23	30234
1:43773033	rs2275180	A	G	0.345705	0.00640127	0.00070157	7.23e-20	5210180	83.2512	1:43773033	A	G	36.9%	0.0188218	0.00931658	0.043	30234
1:43920000	rs11210843	A	G	0.00812534	-0.0455113	0.00692843	5.07e-11	1321550	43.1488	1:43920000	A	G	0.3%	-0.0565704	0.094314	0.56	30234
1:44048283	rs688627	T	C	0.577294	0.0125834	0.00077981	1.41e-58	5252860	260.386	1:44048283	C	T	41.34%	-0.0161294	0.00919413	0.079	30234
1:44225532	rs6664485	C	T	0.306838	-0.0087665	0.00088016	2.28e-23	5287440	99.204	1:44225532	C	T	31.13%	0.0148886	0.00957693	0.12	30234
1:44396196	rs12561948	G	A	0.0449936	0.00950984	0.00158135	1.81e-09	5223930	36.1652	1:44396196	G	A	3.81%	0.0237165	0.0240988	0.33	30234
1:44475408	rs2486002	C	T	0.0934933	-0.009652	0.00116682	1.32e-16	4992220	68.4269	1:44475408	C	T	7.53%	-0.0130852	0.0185405	0.49	30234
1:44499242	rs1978195	G	A	0.385015	0.00526607	0.00066299	1.97e-15	5285040	63.0898	1:44499242	G	A	39.53%	0.0009995	0.00734162	0.9	30234
1:44799690	rs7543015	T	G	0.0136431	0.0168302	0.00268331	3.56e-10	5320180	39.3402	1:44799690	T	G	1.23%	0.0276152	0.0552835	0.63	30234
1:45136783	rs6429544	A	G	0.496794	0.00603865	0.00063846	3.13e-21	5129670	89.4566	1:45136783	A	G	52.85%	0.001998	0.00924879	0.84	30234
1:45763650	rs4233496	C	A	0.274709	-0.0122582	0.00073916	9.11e-62	5316230	275.028	1:45763650	C	A	28.53%	-0.0151136	0.00997938	0.13	30234
1:45766192	rs7548931	G	A	0.0209903	-0.0187937	0.00322641	5.71e-09	2391460	33.9301	1:45766192	G	A	0.8%	-0.311975	0.304542	0.31	30234
1:46010652	rs518365	A	G	0.533675	0.00782253	0.00069772	3.58e-29	5209260	125.699	1:46010652	G	A	44%	0.00697561	0.00887232	0.44	30234
1:47013180	rs10890404	A	G	0.305283	-0.0066492	0.00070221	2.83e-21	5038780	89.6612	1:47013180	A	G	26.77%	-0.0140989	0.0104921	0.18	30234
1:47669325	rs12760654	A	G	0.199494	-0.0076169	0.00082589	2.9e-20	5436570	85.0574	1:47669325	A	G	20.99%	0.00598207	0.0107543	0.59	30234
1:47673802	rs1008455	T	C	0.138466	-0.00697	0.00099927	3.06e-12	5193280	48.6519	1:47673802	T	C	12.78%	-0.00803217	0.01307	0.55	30234
1:47932550	rs543640	G	T	0.379697	0.0189235	0.00071341	4.94e-155	5406430	703.598	1:47932550	G	T	38.31%	-0.002002	0.00677007	0.78	30234
1:47964541	rs6588402	G	A	0.230016	0.013302	0.00093963	1.7e-45	4982890	200.41	1:47964541	G	A	20.06%	-0.0010005	0.0121532	0.94	30234
1:48090146	rs12403651	C	T	0.378881	0.00499155	0.00066299	5.12e-14	5274480	56.6835	1:48090146	C	T	36.57%	0.0207825	0.00915396	0.023	30234
1:48102984	rs2457057	G	T	0.359978	0.00903011	0.00071792	2.78e-36	5210190	158.21	1:48102984	G	T	37.37%	-0.0130852	0.00973778	0.18	30234
1:48161625	rs12031428	A	G	0.315473	0.0064817	0.00073817	1.62e-18	5176290	77.1019	1:48161625	A	G	30.22%	-0.002002	0.00825328	0.82	30234
1:48193205	rs4926601	T	C	0.250416	-0.0068589	0.00076462	2.96e-19	4903390	80.467	1:48193205	T	C	20.12%	0.0148886	0.0113299	0.19	30234
1:48235066	rs12037415	T	C	0.439718	0.00384972	0.00063674	1.48e-09	5223540	36.5539	1:48235066	T	C	46.18%	-0.0130852	0.00908085	0.15	30234
1:49240957	rs7520784	A	G	0.322141	-0.0067442	0.00069614	3.39e-22	5084230	93.8572	1:49240957	A	G	29.09%	-0.002002	0.00873092	0.83	30234
1:50613676	rs4412638	G	T	0.272644	0.00700691	0.00072161	2.73e-22	5355500	94.2862	1:50613676	G	T	26.79%	-0.002002	0.00873092	0.83	30234
1:51438365	rs3176466	T	C	0.101478	0.0548605	0.00124684	0	5178510	1935.97	1:51438365	T	C	9.36%	-0.0010005	0.0121532	0.94	30234
1:51458372	rs2500452	G	A	0.327161	-0.0053089	0.0007154	1.16e-13	5145540	55.0695	1:51458372	G	A	33.89%	-0.00300451	0.00860549	0.74	30234
1:51580637	rs6663781	A	T	0.0250005	0.0231847	0.00250464	2.11e-20	3479610	85.6865	1:51580637	A	T	0.75%	0.0695261	0.215668	0.76	30234
1:51684980	rs12740598	A	C	0.0739718	-0.0253447	0.00144983	1.99e-68	4991110	305.591	1:51684980	A	C	7.22%	-0.00702461	0.0180332	0.71	30234
1:51753394	rs17106487	G	A	0.00681159	0.0319703	0.00419034	2.36e-14	4670250	58.2096	1:51753394	G	A	0.56%	0.0314987	0.063058	0.63	30234
1:51884383	rs11205843	C	T	0.0360387	-0.0114708	0.0016985	1.44e-11	5239610	45.6096	1:51884383	C	T	3.27%	-0.0502412	0.0270653	0.063	30234
1:52144929	rs11205878	T	G	0.0232888	0.0265097	0.0034583	1.78e-14	2179750	58.7603	1:52144929	T	G	1.21%	-0.126698	0.0562112	0.024	30234
1:52248017	rs6678977	G	A	0.173819	-0.0094347	0.00087539	4.38e-27	5121270	116.159	1:52248017	G	A	16.5%	-0.0171462	0.0124727	0.17	30234
1:52600035	rs9436913	G	T	0.0357691	-0.0195529	0.00174063	2.8e-29	5007810	126.185	1:52600035	G	T	3.78%	0.0401818	0.0239427	0.093	30234
1:52887953	rs17373044	G	A	0.0358697	-0.01222	0.00168968	4.76e-13	5296150	52.3038	1:52887953	G	A	3.68%	0.0178399	0.0231762	0.45	30234
1:53081321	rs6588432	G	A	0.161373	0.0101232	0.00086107	6.53e-32	5336790	138.216	1:53081321	G	A	17.12%	0.0109399	0.0118067	0.36	30234
1:53086040	rs6688451	C	T	0.0864534	-0.0109174	0.00136058	1.02e-15	3973960	64.3858	1:53086040	C	T	3.38%	-0.0779615	0.0359824	0.03	30234
1:53143271	rs269303	T	C	0.362151	0.00894932	0.00073291	2.73e-34	5292720	149.1	1:53143271	T	C	38.25%	0.0266419	0.00931998	0.0043	30234
1:53259950	rs11206019	T	G	0.197045	0.0112995	0.00096731	1.59e-31	4760320	136.454	1:53259950	T	G	21.61%	-0.0202027	0.0107588	0.06	30234
1:53323492	rs10788945	C	A	0.11833	0.0180746	0.00110709	6.43e-60	4826640	266.546	1:53323492	C	A	11.38%	-0.00501254	0.0120296	0.69	30234
1:53442622	rs12568454	G	A	0.0276839	-0.0150451	0.00228048	4.19e-11	4261340	43.5249	1:53442622	G	A	1.13%	-0.0232686	0.0493353	0.65	30234
1:53511094	rs6588459	T	C	0.103464	-0.0118791	0.00116792	2.67e-24	4808100	103.452	1:53511094	T	C	7.55%	0.001998	0.020847	0.93	30234
1:53575575	rs1288369	T	C	0.424081	0.0040623	0.00069325	4.63e-09	5305280	34.3371	1:53575575	T	C	44.88%	0.0009995	0.00914345	0.92	30234
1:53586380	rs936642	A	C	0.166676	-0.0132055	0.00115745	3.76e-30	5111340	130.168	1:53586380	A	C	16.99%	0.00299551	0.0117084	0.81	30234
1:53590871	rs1769309	A	G	0.336224	0.0149907	0.00090659	2.04e-61	5002660	273.415	1:53590871	A	G	36.14%	0.00895974	0.00910415	0.33	30234
1:53678728	rs3766757	T	C	0.0300046	-0.012097	0.00205847	4.19e-09	4227080	34.5355	1:53678728	T	C	1.92%	-0.0335568	0.0475466	0.49	30234
1:53991542	rs3013762	A	G	0.0702793	-0.0132021	0.00145132	9.32e-20	3746840	82.7484	1:53991542	A	G	2.9%	-0.0110609	0.0329447	0.75	30234
1:54024840	rs12035088	A	G	0.166435	-0.0096095	0.001361	1.66e-12	2134650	49.8523	1:54024840	A	G	8.39%	0.00895974	0.0174459	0.62	30234
1:54080347	rs4927017	A	G	0.236332	0.0177856	0.00075493	1.01e-122	5359150	555.039	1:54080347	A	G	22.91%	0.0158733	0.0107492	0.14	30234
1:54244387	rs17109343	C	A	0.0250729	-0.0218977	0.00365276	2.04e-09	1571890	35.9381	1:54244387	C	A	NA%	-1.01888	0.655381	0.12	30234
1:54375570	rs2235544	A	C	0.501895	-0.0056997	0.00076933	1.28e-13	5310490	54.8882	1:54375570	C	A	47.62%	0.0207825	0.00887077	0.019	30234
1:54563156	rs6588502	A	G	0.571567	0.00729468	0.00079064	2.8e-20	5124320	85.1246	1:54563156	G	A	38.24%	0.0227395	0.00926112	0.014	30234
1:54714821	rs3753417	A	G	0.0538153	-0.0090815	0.00141336	1.31e-10	5056580	41.2866	1:54714821	A	G	5.11%	0.0119286	0.0198873	0.56	30234
1:54888245	rs4927107	C	A	0.466474	-0.0095916	0.00065565	1.83e-48	5326570	214.012	1:54888245	C	A	47.27%	0.0158733	0.00922621	0.085	30234
1:54953523	rs4927133	T	C	0.237232	0.00952932	0.00075944	4.08e-36	5329790	157.448	1:54953523	T	C	24%	-0.0191828	0.0108253	0.076	30234
1:54954245	rs6691924	C	T	0.118142	-0.0273111	0.00102886	2.93e-155	4787140	704.638	1:54954245	C	T	11.29%	0.0198026	0.014074	0.16	30234
1:55326933	rs6676123	G	A	0.297681	-0.008	0.00068411	1.37e-31	5254610	136.75	1:55326933	G	A	26.28%	-0.00300451	0.00860549	0.74	30234
1:55744950	rs4926675	G	A	0.582409	0.00413761	0.00065007	1.96e-10	5250200	40.5115	1:55744950	A	G	40.52%	-0.0191828	0.00911364	0.035	30234
1:55923414	rs3974272	T	C	0.0517887	-0.0083328	0.00144699	8.48e-09	5248330	33.1628	1:55923414	T	C	4.66%	0.0129162	0.0215339	0.56	30234
1:56055848	rs17416739	T	C	0.083958	0.0086426	0.00118502	3.03e-13	5375260	53.1909	1:56055848	T	C	8.15%	0.00299551	0.017004	0.87	30234
1:56090323	rs709397	C	T	0.454643	0.00792735	0.00065558	1.16e-33	5367310	146.219	1:56090323	C	T	46.54%	0.00598207	0.00907027	0.52	30234
1:56432184	rs12409063	A	G	0.044416	0.0107103	0.00158594	1.45e-11	4992470	45.6068	1:56432184	A	G	3.19%	-0.00501254	0.0247226	0.85	30234
1:56525934	rs7525207	C	T	0.45287	-0.0056946	0.00073007	6.19e-15	5247100	60.8412	1:56525934	T	C	54.2%	0.001998	0.00871348	0.83	30234
1:56642998	rs1331862	C	T	0.195817	0.0200072	0.00083354	2.6e-127	5364940	576.129	1:56642998	C	T	19.61%	0.0119286	0.0116444	0.31	30234
1:56783425	rs2994555	A	G	0.245046	0.00842764	0.00081948	8.3e-25	5442640	105.763	1:56783425	A	G	26.64%	-0.00501254	0.0106278	0.65	30234
1:56843129	rs12120414	C	T	0.51245	0.00601944	0.00063475	2.47e-21	5261870	89.9304	1:56843129	T	C	46.74%	0.0109399	0.00869565	0.21	30234
1:56877509	rs11206803	T	C	0.468168	-0.0037695	0.00063235	2.51e-09	5341380	35.5347	1:56877509	T	C	45.01%	0.00598207	0.00928313	0.53	30234
1:56885111	rs12093027	C	T	0.337977	-0.005879	0.00067077	1.87e-18	5228510	76.8174	1:56885111	C	T	32.22%	-0.002002	0.0105666	0.86	30234
1:56965664	rs9970807	T	C	0.0887107	-0.0126192	0.00109175	6.67e-31	5485520	133.603	1:56965664	T	C	9.32%	-0.00601807	0.0149299	0.7	30234
1:57013121	rs1572057	T	C	0.119393	0.0124707	0.00096897	6.64e-38	5407700	165.638	1:57013121	T	C	13.4%	-0.00601807	0.0117181	0.62	30234
1:57036047	rs2065554	C	T	0.339291	-0.0047691	0.00068118	2.54e-12	5098880	49.0173	1:57036047	C	T	35.36%	-0.0010005	0.0145512	0.95	30234
1:57568923	rs11206973	A	G	0.174107	-0.0049636	0.00085654	6.83e-09	4876280	33.5814	1:57568923	A	G	13.35%	0.001998	0.0162777	0.91	30234
1:57714529	rs542873	T	C	0.43338	0.0049734	0.0006309	3.19e-15	5408350	62.1421	1:57714529	T	C	43.76%	0.00895974	0.00947698	0.35	30234
1:57917398	rs4279875	T	C	0.382606	0.00390379	0.0006545	2.45e-09	5206640	35.5757	1:57917398	T	C	42.69%	-0.0130852	0.00886111	0.14	30234
1:58939502	rs12118488	A	C	0.169893	-0.0059655	0.00085271	2.63e-12	5189530	48.943	1:58939502	A	C	18.09%	0.0372958	0.011558	0.0013	30234
1:59305996	rs3015321	G	A	0.32236	0.00918074	0.00067236	1.9e-42	5375740	186.445	1:59305996	G	A	33.65%	0.00697561	0.00887232	0.44	30234
1:59363619	rs11207325	T	C	0.330383	0.00374537	0.00065886	1.31e-08	5363870	32.3149	1:59363619	T	C	32.05%	-0.0232686	0.00984696	0.018	30234
1:59817859	rs11207439	A	G	0.111009	0.0147434	0.0009987	2.55e-49	5439300	217.934	1:59817859	A	G	12.21%	-0.00501254	0.0120296	0.69	30234
1:59860256	rs11584915	A	G	0.207593	0.006701	0.00077334	4.51e-18	5342790	75.0824	1:59860256	A	G	19.49%	0.00299551	0.0111307	0.8	30234
1:60039973	rs12071725	C	T	0.0354689	-0.0104943	0.0018434	1.25e-08	4679520	32.4092	1:60039973	C	T	2.69%	-0.0565704	0.0319239	0.076	30234
1:60143092	rs4244020	T	C	0.208101	-0.0050821	0.0007974	1.85e-10	5226290	40.6194	1:60143092	T	C	20.21%	-0.0161294	0.0111934	0.15	30234
1:61334177	rs17375290	G	A	0.187455	-0.0047605	0.00080273	3.02e-09	5309040	35.1695	1:61334177	G	A	20.46%	-0.00904074	0.011745	0.45	30234
1:61481944	rs924273	T	C	0.413981	0.00522304	0.00063634	2.25e-16	5388320	67.3703	1:61481944	T	C	42.97%	-0.0191828	0.00906317	0.034	30234
1:61607034	rs2008968	T	C	0.105612	0.00633114	0.00111415	1.33e-08	4480120	32.2906	1:61607034	T	C	10.02%	0.0119286	0.0158313	0.46	30234
1:61756434	rs2782549	G	T	0.264368	0.00529683	0.00073286	4.92e-13	4961940	52.2384	1:61756434	G	T	24.32%	-0.0120726	0.0106523	0.26	30234
1:61870856	rs2474381	T	C	0.30249	-0.0065108	0.00068376	1.7e-21	5316720	90.6695	1:61870856	T	C	27.27%	-0.0151136	0.0102347	0.14	30234
1:61903554	rs17122212	T	C	0.209321	-0.0065516	0.00079958	2.53e-16	5052560	67.1384	1:61903554	T	C	19.88%	-0.0100503	0.0112941	0.38	30234
1:61918725	rs17265852	C	T	0.0746071	-0.0101744	0.00122253	8.62e-17	5086900	69.2626	1:61918725	C	T	8.19%	0.0009995	0.0241127	0.97	30234
1:62207254	rs7551399	A	G	0.0719827	-0.0140643	0.00124634	1.57e-29	5215560	127.34	1:62207254	A	G	7.28%	-0.0171462	0.0177755	0.34	30234
1:62221989	rs10889253	T	C	0.386326	-0.0039777	0.00068301	5.75e-09	5228160	33.9164	1:62221989	T	C	38.52%	0.0109399	0.00907221	0.23	30234
1:62482489	rs7547886	G	A	0.240971	-0.010195	0.00083377	2.21e-34	4942560	149.514	1:62482489	G	A	24.97%	0.0237165	0.0102072	0.02	30234
1:62538372	rs6699078	A	G	0.433851	-0.006612	0.00079077	6.19e-17	5064650	69.9142	1:62538372	A	G	41.22%	0.00895974	0.00947698	0.35	30234
1:62580201	rs12044746	A	G	0.148437	-0.0079891	0.00109722	3.31e-13	4233980	53.0162	1:62580201	A	G	9.59%	0.0178399	0.0163942	0.28	30234
1:6272813	rs2294711	T	C	0.053043	0.00869395	0.00143783	1.48e-09	4937580	36.5611	1:6272813	T	C	4.8%	0.0392207	0.0224307	0.08	30234
1:62635081	rs2666504	C	T	0.43782	0.00901773	0.00073284	8.49e-35	5439170	151.418	1:62635081	C	T	43.94%	0.00299551	0.0079661	0.72	30234
1:63028198	rs12749263	C	T	0.242364	-0.0056207	0.00073961	2.97e-14	5108700	57.7531	1:63028198	C	T	25.61%	0.00399202	0.00958041	0.69	30234
1:63645215	rs11208148	C	A	0.25543	0.0048804	0.00071169	7.01e-12	5345920	47.025	1:63645215	C	A	23.75%	0.00399202	0.00899017	0.67	30234
1:63727542	rs670318	T	C	0.0377454	-0.0261877	0.00235328	9.15e-29	2556250	123.836	1:63727542	T	C	4.65%	0.0198026	0.0201218	0.33	30234
1:63832640	rs12119056	C	A	0.433283	-0.0067446	0.00062332	2.75e-27	5370840	117.082	1:63832640	C	A	42.35%	-0.00601807	0.00912485	0.52	30234
1:64625146	rs6671162	G	A	0.358927	-0.0044582	0.0006397	3.19e-12	5434300	48.5698	1:64625146	G	A	35.2%	-0.00501254	0.00976016	0.62	30234
1:6494399	rs2103673	T	C	0.15084	0.00574123	0.00088905	1.06e-10	5190680	41.7021	1:6494399	T	C	15.12%	0.00299551	0.0117084	0.81	30234
1:65298971	rs9128	T	C	0.00965851	0.0570078	0.00392192	7.2e-48	3620500	211.286	1:65298971	T	C	1.17%	0.0295588	0.0438045	0.51	30234
1:65464209	rs12117352	T	C	0.026153	0.0164134	0.00228964	7.58e-13	3858260	51.3881	1:65464209	T	C	2.68%	0.0554347	0.0266225	0.037	30234
1:65559509	rs7513209	T	C	0.0843815	0.0106742	0.00124732	1.15e-17	4475340	73.2344	1:65559509	T	C	9.52%	0.00796817	0.0143248	0.59	30234
1:65613363	rs3934817	T	G	0.0747764	-0.0079553	0.00118857	2.18e-11	5245580	44.7985	1:65613363	T	G	6.2%	0.00697561	0.0225723	0.77	30234
1:6580397	rs12046229	T	C	0.112696	-0.0120622	0.0009877	2.67e-34	5373300	149.143	1:6580397	T	C	11.59%	-0.00501254	0.0133301	0.72	30234
1:65830905	rs1570869	A	C	0.391937	0.00394753	0.00067517	5.01e-09	4781860	34.1841	1:65830905	A	C	41.81%	-0.00904074	0.00882536	0.31	30234
1:65988162	rs1536467	G	A	0.0515553	0.0127476	0.00146915	4.07e-18	4904710	75.2878	1:65988162	G	A	5.23%	-0.0222456	0.0204429	0.28	30234
1:66101384	rs12025906	C	T	0.228906	-0.0077534	0.00080599	6.6e-22	4701880	92.5391	1:66101384	C	T	18.4%	0.00995033	0.0111817	0.38	30234
1:66416747	rs1937456	T	C	0.366674	-0.0065915	0.00065892	1.47e-23	5374880	100.07	1:66416747	T	C	36.57%	-0.00300451	0.00931989	0.76	30234
1:66622634	rs1577844	G	A	0.287233	-0.0040451	0.00069414	5.62e-09	5353540	33.9597	1:66622634	G	A	30.8%	0.00498754	0.0102721	0.64	30234
1:66730479	rs41332246	T	C	0.0205359	-0.0177886	0.00225767	3.3e-15	5058610	62.0816	1:66730479	T	C	1.96%	-0.0790432	0.0325244	0.015	30234
1:66745352	rs12060491	G	A	0.2023	0.00641064	0.00085406	6.09e-14	4841960	56.3412	1:66745352	G	A	17.31%	0.0178399	0.0120809	0.14	30234
1:66789263	rs11208834	G	A	0.0750273	-0.0092218	0.00132383	3.26e-12	5097360	48.5252	1:66789263	G	A	7.13%	0.0237165	0.0192574	0.22	30234
1:66851147	rs11208844	A	G	0.148169	-0.0065577	0.00094277	3.5e-12	5274460	48.3829	1:66851147	A	G	14.68%	0.001998	0.00985445	0.85	30234
1:66852802	rs6691740	A	C	0.0737876	-0.0083318	0.00120747	5.19e-12	5394830	47.6129	1:66852802	A	C	7.13%	-0.0100503	0.0171747	0.57	30234
1:67022204	rs1832417	G	A	0.144015	-0.0064246	0.00099664	1.15e-10	5323780	41.5543	1:67022204	G	A	13.91%	0.00895974	0.0132778	0.51	30234
1:67031907	rs7537440	T	G	0.552717	0.00408221	0.00071827	1.32e-08	5042970	32.3009	1:67031907	G	T	42.37%	0.00995033	0.00933049	0.29	30234
1:67437043	rs12137403	T	C	0.235342	-0.0208594	0.00076267	1.06e-164	5378520	748.049	1:67437043	T	C	25.74%	0.00399202	0.00958041	0.69	30234
1:67526029	rs12061545	G	A	0.126733	0.0142841	0.00097586	1.62e-48	5303160	214.255	1:67526029	G	A	13.52%	0.0139029	0.0133019	0.3	30234
1:6786581	rs11590169	G	A	0.0806521	0.0112492	0.00122174	3.34e-20	4629900	84.7785	1:6786581	G	A	8.63%	0.00995033	0.0158089	0.54	30234
1:67969211	rs12756945	T	G	0.170996	0.00548789	0.00084719	9.31e-11	5202870	41.9613	1:67969211	T	G	17.96%	0.00697561	0.0110827	0.54	30234
1:68021103	rs1340592	A	G	0.281479	0.0067077	0.00071132	4.1e-21	5466400	88.9236	1:68021103	A	G	28.48%	0.0009995	0.00734162	0.9	30234
1:68080054	rs17509614	T	G	0.0498943	-0.0086214	0.0014702	4.52e-09	5191510	34.3877	1:68080054	T	G	5.59%	-0.0110609	0.023452	0.65	30234
1:68225671	rs554355	A	G	0.25295	0.0107376	0.0007459	5.51e-47	4917360	207.23	1:68225671	A	G	23.86%	-0.00501254	0.0112884	0.67	30234
1:68319723	rs6588287	T	C	0.339425	0.0067264	0.00065653	1.24e-24	5365680	104.968	1:68319723	T	C	35.4%	-0.002002	0.00782512	0.81	30234
1:68611243	rs1556157	T	C	0.387655	-0.0041497	0.00066956	5.73e-10	5329480	38.4109	1:68611243	T	C	41.45%	-0.0130852	0.00929986	0.16	30234
1:68635390	rs2566755	C	T	0.213756	0.00569808	0.00079126	5.97e-13	5506570	51.8583	1:68635390	C	T	21.79%	-0.0161294	0.0109226	0.14	30234
1:68692642	rs1430753	A	G	0.193124	0.00524002	0.00079636	4.71e-11	5309980	43.2959	1:68692642	A	G	19.08%	-0.0202027	0.0113232	0.074	30234
1:71590877	rs12038830	T	C	0.199445	0.0152988	0.00080482	1.43e-80	5059350	361.341	1:71590877	T	C	18.08%	-0.00904074	0.0112601	0.43	30234
1:71696940	rs10493483	A	G	0.0875828	0.0071684	0.00113669	2.86e-10	5055360	39.7704	1:71696940	A	G	8.49%	0.0139029	0.0162736	0.4	30234
1:72751185	rs3101336	T	C	0.350996	0.00375267	0.00065772	1.16e-08	5285370	32.5536	1:72751185	T	C	39.48%	-0.0242927	0.00903696	0.0072	30234
1:7308264	rs4243825	T	C	0.363339	-0.0038315	0.00064527	2.89e-09	5341690	35.2578	1:7308264	T	C	38.14%	-0.00803217	0.00884523	0.37	30234
1:73173871	rs4509530	T	C	0.319235	0.00865996	0.00069517	1.27e-35	4969870	155.185	1:73173871	T	C	28.95%	0.00399202	0.00899017	0.67	30234
1:7449971	rs7524314	A	G	0.197223	0.00499433	0.0008082	6.43e-10	4981240	38.1871	1:7449971	A	G	17.77%	0.00598207	0.0110384	0.6	30234
1:75252602	rs12132783	G	A	0.430895	-0.0037775	0.0006481	5.59e-09	4988640	33.9723	1:75252602	G	A	47.87%	0.0109399	0.00907221	0.23	30234
1:76501151	rs17097968	G	A	0.172185	0.0119716	0.00094394	7.39e-37	5415460	160.848	1:76501151	G	A	18.73%	0.00796817	0.0123652	0.53	30234
1:76546051	rs699829	A	G	0.33646	-0.0077749	0.00078209	2.75e-23	4794340	98.8271	1:76546051	A	G	30.73%	-0.0212236	0.0100274	0.034	30234
1:76553283	rs12123760	C	T	0.215621	0.00914321	0.0008412	1.61e-27	5309560	118.141	1:76553283	C	T	24.11%	0.00995033	0.0107387	0.36	30234
1:76603091	rs3011995	A	G	0.167248	-0.0109481	0.00092812	4.09e-32	5417820	139.146	1:76603091	A	G	18.43%	-0.00501254	0.011648	0.68	30234
1:76837237	rs12239582	C	A	0.367756	0.00508639	0.00064993	5.04e-15	5269910	61.2472	1:76837237	C	A	40.25%	0.0217615	0.00912715	0.017	30234
1:77031816	rs7544201	A	G	0.139381	0.00641739	0.00091831	2.78e-12	5386090	48.8358	1:77031816	A	G	14.67%	0.00598207	0.0119757	0.63	30234
1:77099691	rs636038	A	G	0.418274	-0.0037212	0.00065344	1.24e-08	5257660	32.4306	1:77099691	A	G	42.41%	-0.0010005	0.00734897	0.9	30234
1:77927144	rs3113637	A	G	0.322548	-0.0085069	0.00118704	7.69e-13	2212790	51.3585	1:77927144	A	G	26.69%	0.0276152	0.0104616	0.0083	30234
1:77945635	rs6695572	A	G	0.167245	0.0130553	0.00111601	1.3e-31	5338740	136.848	1:77945635	A	G	18.11%	0.0382587	0.0113624	0.0008	30234
1:7833485	rs11576572	A	G	0.244311	-0.0096756	0.00072849	2.96e-40	5328430	176.404	1:7833485	A	G	26.97%	-0.0110609	0.00975964	0.26	30234
1:78521765	rs6669039	A	C	0.283618	-0.0068387	0.00071694	1.44e-21	5187140	90.9874	1:78521765	A	C	27.77%	-0.00702461	0.0104101	0.51	30234
1:78589598	rs1022103	C	T	0.148847	0.0062425	0.00089669	3.36e-12	5243450	48.4655	1:78589598	C	T	13.66%	-0.00300451	0.0117436	0.81	30234
1:78623626	rs17391694	T	C	0.110653	0.0278018	0.0012438	1.15e-110	5110500	499.626	1:78623626	T	C	13.11%	0.0285875	0.0128603	0.026	30234
1:7955894	rs170551	G	A	0.218323	0.00485289	0.00080046	1.34e-09	4813710	36.7554	1:7955894	G	A	17.61%	0.00399202	0.0106162	0.72	30234
1:79961748	rs12727530	T	C	0.370661	0.00512485	0.00065993	8.12e-15	5159940	60.3068	1:79961748	T	C	38.91%	0.00895974	0.00910415	0.33	30234
1:8042826	rs161802	T	G	0.221647	0.0126297	0.00088272	1.96e-46	4783210	204.711	1:8042826	T	G	18.01%	-0.0130852	0.0120249	0.28	30234
1:80687680	rs1776308	A	C	0.210671	-0.0043366	0.00078469	3.27e-08	5116460	30.5424	1:80687680	A	C	21.17%	-0.00300451	0.00972226	0.77	30234
1:8193868	rs7531634	A	G	0.573912	-0.0053948	0.00067361	1.16e-15	5209280	64.1407	1:8193868	G	A	41.14%	0.0168571	0.00921687	0.067	30234
1:81820593	rs7531944	G	A	0.275409	-0.004151	0.00071491	6.39e-09	5207280	33.7134	1:81820593	G	A	25.54%	-0.00300451	0.00972226	0.77	30234
1:81920276	rs4350242	T	C	0.536733	0.00372073	0.00065206	1.16e-08	5025100	32.5598	1:81920276	C	T	42.3%	-0.00300451	0.00972226	0.77	30234
1:82469609	rs1022974	G	A	0.343216	0.00475975	0.00066204	6.5e-13	5216430	51.6892	1:82469609	G	A	32.35%	-0.00904074	0.00956266	0.35	30234
1:82712954	rs946951	G	A	0.369258	0.00381133	0.00064267	3.02e-09	5326690	35.1704	1:82712954	G	A	NA%	-0.002002	0.029117	0.95	30234
1:82944571	rs10874312	G	A	0.341525	-0.0086901	0.00066287	2.89e-39	5207090	171.867	1:82944571	G	A	34.13%	-0.00501254	0.00976016	0.62	30234
1:83149729	rs393717	G	A	0.277514	0.00457617	0.00068735	2.78e-11	5407180	44.325	1:83149729	G	A	29.74%	0.00697561	0.00988374	0.49	30234
1:83960180	rs4508029	C	A	0.148873	-0.0053657	0.00085932	4.26e-10	5474330	38.9891	1:83960180	C	A	14.83%	-0.00702461	0.0123096	0.58	30234
1:84196920	rs9787364	C	T	0.183802	-0.0049345	0.00080728	9.81e-10	5235790	37.3627	1:84196920	C	T	15.89%	-0.0232686	0.0125822	0.064	30234
1:8473813	rs12754538	T	C	0.270516	-0.006874	0.00077701	9.02e-19	4844450	78.2647	1:8473813	T	C	23.95%	-0.0202027	0.0108005	0.061	30234
1:84764249	rs1156085	G	A	0.0158564	0.0303262	0.00255031	1.32e-32	5038400	141.4	1:84764249	G	A	1.63%	-0.0253178	0.0479769	0.61	30234
1:8507773	rs11581328	A	G	0.198961	0.0063844	0.00091867	3.66e-12	4982850	48.2971	1:8507773	A	G	20.63%	0.0535408	0.0110562	1.8e-06	30234
1:84963000	rs1246159	G	A	0.345081	-0.0061541	0.00065382	4.84e-21	5298950	88.5957	1:84963000	G	A	34.05%	0.00299551	0.00969313	0.77	30234
1:85884101	rs10873702	T	C	0.220308	-0.0080323	0.00078699	1.86e-24	5325670	104.17	1:85884101	T	C	21.77%	-0.0161294	0.0111934	0.15	30234
1:85897904	rs17388521	A	G	0.187143	-0.0180864	0.0008211	1.58e-107	5383410	485.19	1:85897904	A	G	20.69%	0.0178399	0.0111672	0.11	30234
1:86008398	rs17099679	G	A	0.123866	0.00862818	0.00097545	9.13e-19	5208610	78.2399	1:86008398	G	A	11.15%	0.00598207	0.0153568	0.71	30234
1:86008940	rs11161635	C	T	0.222297	0.0176359	0.00096863	4.54e-74	3382670	331.497	1:86008940	C	T	24.25%	-0.0010005	0.0104391	0.93	30234
1:86226352	rs17400787	A	G	0.151057	-0.0096064	0.00100225	9.26e-22	4827900	91.869	1:86226352	A	G	17.41%	0.0009995	0.012141	0.94	30234
1:86621453	rs12076366	G	T	0.102213	-0.0129452	0.0011057	1.16e-31	5244640	137.07	1:86621453	G	T	9.26%	-0.0397809	0.0158441	0.012	30234
1:86822231	rs385437	G	A	0.133797	0.00858064	0.00090561	2.67e-21	5445160	89.7753	1:86822231	G	A	13.53%	0.0129162	0.0133903	0.34	30234
1:87356690	rs486133	C	T	0.198012	-0.0053047	0.00089078	2.6e-09	5289010	35.4634	1:87356690	C	T	21.22%	-0.002002	0.00825328	0.82	30234
1:87637394	rs1325237	G	A	0.125329	-0.0094509	0.00095879	6.38e-23	5258380	97.1626	1:87637394	G	A	13.24%	-0.0120726	0.0135666	0.38	30234
1:87690412	rs6668687	A	C	0.25388	0.00451047	0.00074098	1.15e-09	5036270	37.0536	1:87690412	A	C	23.73%	0.00399202	0.00990361	0.7	30234
1:87868540	rs4655956	G	A	0.271616	0.00557098	0.00071545	6.88e-15	5079400	60.6324	1:87868540	G	A	23.93%	-0.002002	0.0122938	0.88	30234
1:88082536	rs4655976	A	C	0.602939	0.00703654	0.00064478	9.98e-28	5158730	119.095	1:88082536	C	A	35.7%	-0.002002	0.00926731	0.84	30234
1:88280870	rs12405279	T	C	0.110635	0.00664128	0.0010231	8.51e-11	4983450	42.1374	1:88280870	T	C	9.5%	-0.036664	0.0156496	0.019	30234
1:8845199	rs11586056	A	C	0.18409	0.0128158	0.00090789	3.03e-45	5320480	199.262	1:8845199	A	C	18.9%	0.0506931	0.0112175	8e-06	30234
1:88736621	rs525002	G	A	0.363199	0.00626746	0.00065699	1.43e-21	5306420	91.0051	1:88736621	G	A	35.89%	-0.00904074	0.00937256	0.34	30234
1:89035249	rs1889231	C	T	0.108289	0.0076701	0.00107813	1.13e-12	5488930	50.6127	1:89035249	C	T	10.91%	-0.0161294	0.0142318	0.26	30234
1:89081648	rs1373259	A	G	0.266147	-0.010569	0.00080489	2.19e-39	5435870	172.423	1:89081648	A	G	28.49%	0.00399202	0.00958041	0.69	30234
1:89123443	rs6699417	C	T	0.406212	-0.0178861	0.00101102	4.9e-70	5423730	312.977	1:89123443	C	T	41.16%	0.00299551	0.00768991	0.71	30234
1:89269340	rs9428015	G	A	0.317869	-0.0138726	0.00114331	7e-34	4911250	147.227	1:89269340	G	A	32.84%	0.001998	0.0113417	0.87	30234
1:89388911	rs12072458	G	A	0.120168	-0.0077105	0.00100087	1.32e-14	5397390	59.3485	1:89388911	G	A	11.55%	-0.026344	0.0141379	0.062	30234
1:89472196	rs6428494	G	A	0.529449	0.0107834	0.00064365	5.33e-63	5301140	280.68	1:89472196	A	G	44.91%	0.00697561	0.00850886	0.42	30234
1:90007695	rs12755723	A	C	0.209168	-0.009662	0.00077639	1.49e-35	5348000	154.872	1:90007695	A	C	22.05%	-0.0212236	0.0106546	0.046	30234
1:90067353	rs10493823	A	C	0.480865	-0.0038302	0.00064056	2.24e-09	5335020	35.7539	1:90067353	A	C	48.9%	0.0139029	0.00917994	0.13	30234
1:90179532	rs12032393	G	A	0.150222	0.0112779	0.00090994	2.81e-35	5250270	153.614	1:90179532	G	A	14.16%	-0.0222456	0.0128059	0.082	30234
1:90339669	rs2802031	G	A	0.303343	0.00496107	0.00067334	1.73e-13	5396020	54.2853	1:90339669	G	A	32.32%	0.0353671	0.00962278	0.00026	30234
1:91374399	rs1188921	C	T	0.409449	-0.0037151	0.00064857	1.02e-08	5103180	32.8116	1:91374399	C	T	43.34%	0.0148886	0.00897853	0.097	30234
1:9160577	rs7555782	G	A	0.0455296	-0.011588	0.00162682	1.06e-12	4737170	50.7385	1:9160577	G	A	5.3%	-0.0010005	0.0241369	0.97	30234
1:91983174	rs13447526	A	G	0.420625	-0.0085656	0.00064398	2.28e-40	5079090	176.918	1:91983174	G	A	52.82%	-0.00904074	0.00937256	0.34	30234
1:92201699	rs12076549	C	A	0.561122	-0.0071738	0.00063354	1e-29	5310390	128.218	1:92201699	A	C	40.81%	-0.0110609	0.00917256	0.23	30234
1:92334749	rs10493856	T	C	0.575432	-0.0119924	0.0006623	2.79e-73	5329890	327.871	1:92334749	C	T	39.75%	-0.00904074	0.00956266	0.35	30234
1:9292282	rs9434723	A	G	0.153788	0.00941844	0.00099252	2.32e-21	5324420	90.0491	1:9292282	A	G	14.69%	0.00995033	0.0126559	0.44	30234
1:92883477	rs12132293	C	T	0.0642202	0.0109254	0.00136938	1.48e-15	4837390	63.6542	1:92883477	C	T	6.08%	-0.0191828	0.0179879	0.29	30234
1:9315847	rs2268170	T	C	0.233567	-0.0115464	0.00081304	8.96e-46	4938560	201.683	1:9315847	T	C	24.64%	-0.00904074	0.0105824	0.4	30234
1:9339205	rs11590326	A	G	0.261922	-0.0138524	0.00079201	1.7e-68	5045560	305.907	1:9339205	A	G	27%	0.0158733	0.0102104	0.12	30234
1:93303114	rs11540832	G	A	0.00744748	0.082041	0.0041068	8.76e-89	4157660	399.075	1:93303114	G	A	0.83%	0.10616	0.0520384	0.041	30234
1:93303451	rs6659942	G	T	0.107801	-0.0121045	0.00118412	1.57e-24	5267290	104.497	1:93303451	G	T	10.7%	-0.0202027	0.0143583	0.16	30234
1:93323971	rs10874746	T	C	0.332233	-0.0122816	0.00076679	9.74e-58	5210130	256.541	1:93323971	T	C	34.41%	0.0139029	0.00964829	0.15	30234
1:9349938	rs9726385	C	T	0.0689344	-0.0278003	0.00176898	1.19e-55	3536200	246.975	1:9349938	C	T	7.31%	0.00697561	0.0167407	0.69	30234
1:9355936	rs9442514	T	G	0.260482	0.0184487	0.00094823	2.59e-84	4480820	378.533	1:9355936	T	G	26.8%	0.00796817	0.0101348	0.44	30234
1:9381504	rs17377604	T	C	0.210316	-0.0051231	0.00078565	6.99e-11	5159970	42.5214	1:9381504	T	C	23.6%	-0.00601807	0.00956141	0.54	30234
1:9408959	rs11121380	C	A	0.0716235	0.00750464	0.00128641	5.42e-09	5008250	34.0331	1:9408959	C	A	7.13%	0.00498754	0.0185326	0.8	30234
1:94066635	rs6677770	C	T	0.19524	-0.0056789	0.00081544	3.3e-12	4984890	48.5003	1:94066635	C	T	19.74%	0.0256677	0.0112216	0.022	30234
1:9438540	rs17393468	C	T	0.168528	-0.0085698	0.00087491	1.18e-22	5025990	95.9433	1:9438540	C	T	16.86%	0.00399202	0.0134996	0.78	30234
1:94762546	rs17400584	A	G	0.302252	0.00388515	0.00067799	1e-08	5295830	32.8374	1:94762546	A	G	32.51%	0.0119286	0.0096858	0.22	30234
1:9499246	rs9787285	A	G	0.165138	-0.0075034	0.00105581	1.19e-12	3764000	50.5062	1:9499246	A	G	17.02%	-0.00702461	0.0120042	0.57	30234
1:9500640	rs9662275	A	G	0.0685473	0.00783364	0.00126482	5.89e-10	5203050	38.3592	1:9500640	A	G	6.13%	-0.0565704	0.019403	0.0036	30234
1:9505821	rs9661476	C	T	0.0960398	-0.0206821	0.00116053	4.83e-71	4950450	317.597	1:9505821	C	T	8.7%	-0.0202027	0.0164043	0.22	30234
1:9525697	rs10746490	G	A	0.204799	0.00972554	0.00086967	4.93e-29	5325730	125.06	1:9525697	G	A	21.68%	0.0119286	0.0109619	0.28	30234
1:95205343	rs2220760	A	G	0.376486	0.00368804	0.00064489	1.07e-08	5296060	32.7054	1:95205343	A	G	39.17%	-0.00702461	0.00952622	0.47	30234
1:9542612	rs10157778	A	G	0.354601	0.0129103	0.0007536	8.63e-66	4954940	293.488	1:9542612	A	G	38.24%	0.00399202	0.00958041	0.69	30234
1:95412967	rs17407908	C	A	0.0711954	-0.0207738	0.00152267	2.22e-42	5446750	186.132	1:95412967	C	A	7.59%	-0.00803217	0.0170302	0.65	30234
1:95427608	rs11810387	C	T	0.148042	0.00987796	0.00110892	5.21e-19	5247710	79.3477	1:95427608	C	T	16.35%	-0.00803217	0.0127614	0.54	30234
1:95429026	rs6541375	T	G	0.655058	0.00419646	0.00068461	8.8e-10	5027200	37.5733	1:95429026	G	T	31.89%	0.00796817	0.00971958	0.42	30234
1:9558167	rs11121432	C	A	0.749047	-0.0062695	0.00098907	2.32e-10	2975850	40.1802	1:9558167	A	C	18.97%	0.0188218	0.0121069	0.12	30234
1:96335028	rs10874962	T	G	0.583087	0.00462669	0.00064743	8.92e-13	5244560	51.0687	1:96335028	G	T	39.1%	-0.00501254	0.00856579	0.57	30234
1:96738972	rs324854	T	C	0.636778	0.00485725	0.00068968	1.88e-12	5062110	49.6005	1:96738972	C	T	33.4%	0.0009995	0.00668529	0.89	30234
1:97025708	rs942904	C	T	0.630889	0.00619545	0.00067578	4.82e-20	5257100	84.0495	1:97025708	T	C	35.24%	-0.00904074	0.00956266	0.35	30234
1:97202856	rs7513314	C	T	0.347894	-0.0053855	0.00069074	6.35e-15	5365940	60.7887	1:97202856	C	T	33.84%	0.00697561	0.00906217	0.45	30234
1:9748445	rs6669509	T	G	0.503666	-0.0055509	0.00067933	3.06e-16	4706090	66.7675	1:9748445	G	T	48.17%	-0.00300451	0.00698177	0.68	30234
1:97984103	rs7519652	A	C	0.292826	-0.0042727	0.0006992	9.91e-10	5300610	37.3424	1:97984103	A	C	27.12%	0.00399202	0.00927652	0.68	30234
1:98209110	rs17378539	C	T	0.152065	-0.0051248	0.0009119	1.91e-08	4849430	31.5834	1:98209110	C	T	17.44%	0.00995033	0.011647	0.4	30234
1:98541677	rs4950142	T	C	0.226532	-0.0067407	0.00077836	4.71e-18	5052320	74.9979	1:98541677	T	C	24.47%	0.0148886	0.0100823	0.14	30234
1:99082559	rs6680222	C	T	0.300273	0.00526106	0.00067685	7.67e-15	5325860	60.4173	1:99082559	C	T	30.05%	-0.0191828	0.00993063	0.053	30234
1:100116850	rs834990	G	A	0.371957	0.00492333	0.00065796	7.28e-14	5417620	55.9911	1:100116850	G	A	38.45%	0.0109399	0.0092634	0.24	30234
1:100367891	rs659030	A	G	0.0567559	0.0106482	0.00137067	7.93e-15	5397740	60.3513	1:100367891	A	G	5.74%	-0.00702461	0.0180332	0.71	30234
1:100436133	rs11166383	G	A	0.0424376	-0.0171627	0.00152019	1.47e-29	5511380	127.46	1:100436133	G	A	4.48%	0.0139029	0.0210802	0.52	30234
10:101805442	rs11599750	T	C	0.381187	-0.0142896	0.00066261	3.78e-103	5336410	465.076	10:101805442	T	C	40.37%	-0.018164	0.00936352	0.052	30234
10:101917366	rs10509741	A	G	0.131782	0.00954917	0.00100108	1.44e-21	4499510	90.99	10:101917366	A	G	8.9%	-0.0171462	0.0170767	0.32	30234
10:102075479	rs603424	A	G	0.203058	0.00478019	0.000822	6.05e-09	4857650	33.8179	10:102075479	A	G	18.91%	0.00895974	0.0124183	0.48	30234
10:102275727	rs3750629	C	T	0.216092	-0.0145132	0.00078117	4.76e-77	5340100	345.172	10:102275727	C	T	21.95%	-0.0100503	0.0106305	0.35	30234
10:102444894	rs1419178	C	T	0.271175	-0.0054349	0.00077343	2.11e-12	4742980	49.3789	10:102444894	C	T	24.56%	0.00498754	0.0108943	0.66	30234
10:102496740	rs4403743	A	C	0.197595	0.0090762	0.00086126	5.76e-26	4639860	111.055	10:102496740	A	C	20.13%	-0.0100503	0.0106305	0.35	30234
10:102571560	rs876670	A	G	0.282863	-0.0048395	0.00072431	2.36e-11	4879600	44.6429	10:102571560	A	G	29.23%	0.00299551	0.0106069	0.79	30234
10:102632622	rs7902564	G	A	0.580064	0.00377844	0.00066302	1.21e-08	5282430	32.4767	10:102632622	A	G	41.18%	-0.0140989	0.00930937	0.13	30234
10:102660904	rs2902407	C	A	0.503149	0.0175886	0.00077699	1.89e-113	5003840	512.427	10:102660904	A	C	46.13%	-0.00702461	0.0083932	0.41	30234
10:102755779	rs10883567	C	T	0.443913	0.00665643	0.00081798	4.03e-16	4849770	66.2212	10:102755779	C	T	47.72%	0.0139029	0.00894289	0.12	30234
10:103039264	rs11190901	C	A	0.395242	-0.0062664	0.0006766	2.01e-20	5321640	85.7773	10:103039264	C	A	38.17%	0.00697561	0.00906217	0.45	30234
10:103086222	rs11591787	G	A	0.160708	-0.0054267	0.00092915	5.21e-09	4889110	34.1114	10:103086222	G	A	13.56%	0.001998	0.0122692	0.88	30234
10:103455809	rs6584444	C	T	0.313834	0.0062291	0.00075754	1.99e-16	5325630	67.6144	10:103455809	C	T	32%	0.00697561	0.00966825	0.48	30234
10:103823135	rs2786847	A	G	0.405754	0.00546233	0.00073369	9.7e-14	4972180	55.4282	10:103823135	A	G	42.38%	-0.0120726	0.00878204	0.17	30234
10:10251910	rs1885740	A	G	0.259756	-0.0046032	0.00074047	5.08e-10	4843700	38.646	10:10251910	A	G	27.87%	0.0207825	0.0102872	0.043	30234
10:103879052	rs2786846	T	C	0.229604	-0.0068762	0.0008859	8.37e-15	4930740	60.2459	10:103879052	T	C	19.27%	0.0188218	0.011451	0.1	30234
10:104223628	rs7342070	C	T	0.514692	0.0150137	0.00082943	3.11e-73	5109650	327.654	10:104223628	C	T	54.08%	0.001998	0.0105455	0.86	30234
10:104391034	rs11596235	T	C	0.268591	0.0131712	0.00084597	1.17e-54	5322940	242.405	10:104391034	T	C	30.38%	0.00995033	0.00971328	0.31	30234
10:104508202	rs12763284	A	G	0.520229	-0.0138483	0.00076055	4.43e-74	5307460	331.541	10:104508202	G	A	46.65%	-0.00501254	0.00796384	0.54	30234
10:104573017	rs284859	T	G	0.179933	-0.0093424	0.00106668	1.98e-18	5295890	76.7094	10:104573017	T	G	17.19%	0.0188218	0.0114176	0.099	30234
10:104990933	rs7922982	G	A	0.0433857	-0.013516	0.00169541	1.56e-15	5069550	63.5546	10:104990933	G	A	3.68%	0.001998	0.0290588	0.95	30234
10:105135319	rs7905968	T	C	0.472527	0.0172865	0.0008697	6.5e-88	5269550	395.071	10:105135319	T	C	46.88%	0.00598207	0.0088651	0.51	30234
10:105174869	rs2271750	A	G	0.125577	-0.011455	0.00113351	5.21e-24	5297100	102.127	10:105174869	A	G	12.26%	0.001998	0.0113417	0.87	30234
10:105299611	rs6584555	C	T	0.183232	0.00625865	0.00084969	1.76e-13	5169060	54.2551	10:105299611	C	T	16.48%	-0.0161294	0.0125464	0.2	30234
10:105474652	rs10883903	G	A	0.224664	0.0122731	0.00081792	6.77e-51	5057230	225.158	10:105474652	G	A	20.49%	-0.0232686	0.0116272	0.045	30234
10:105521705	rs10748848	A	G	0.324512	-0.0084395	0.00080163	6.43e-26	5181840	110.837	10:105521705	A	G	28.44%	0.0237165	0.0100365	0.018	30234
10:106469961	rs11818524	G	A	0.237547	-0.0059604	0.00073624	5.69e-16	5241850	65.5408	10:106469961	G	A	23.1%	0.0119286	0.0103115	0.25	30234
10:107568816	rs4917451	C	T	0.556902	0.00441081	0.00064225	6.52e-12	5032500	47.1659	10:107568816	T	C	44.49%	0.00299551	0.0079661	0.72	30234
10:109305401	rs1676783	A	G	0.252298	-0.0050066	0.0007225	4.22e-12	5189240	48.0187	10:109305401	A	G	23.71%	-0.0161294	0.010375	0.12	30234
10:111150638	rs4083576	C	A	0.0824795	0.0180652	0.00312665	7.57e-09	689995	33.3831	10:111150638	C	A	1.29%	-0.375421	0.17836	0.035	30234
10:10997313	rs201074	A	G	0.363649	0.00377852	0.00067509	2.18e-08	4884760	31.3271	10:10997313	A	G	41.1%	0.001998	0.00780948	0.81	30234
10:111787716	rs2225363	T	C	0.034176	0.0116608	0.00193117	1.56e-09	4698990	36.4599	10:111787716	T	C	2.94%	-0.0283995	0.030039	0.35	30234
10:111964276	rs11195025	T	C	0.10728	0.0103419	0.00104675	5.08e-23	4912700	97.6146	10:111964276	T	C	7.93%	0.0168571	0.0171288	0.33	30234
10:112045142	rs1133195	G	A	0.059984	-0.0152973	0.00141178	2.34e-27	5190730	117.407	10:112045142	G	A	5.91%	-0.026344	0.0196047	0.18	30234
10:112046200	rs1803997	T	G	0.0481499	-0.0092908	0.00153325	1.37e-09	4768680	36.7181	10:112046200	T	G	3.38%	0.00697561	0.0247002	0.79	30234
10:112299671	rs4918534	G	A	0.254583	0.00529445	0.00072542	2.91e-13	5256550	53.2675	10:112299671	G	A	25.16%	0.00697561	0.0108249	0.53	30234
10:112398015	rs7907617	G	T	0.154501	-0.0052645	0.00088861	3.13e-09	5069700	35.0988	10:112398015	G	T	12.78%	-0.0202027	0.0140202	0.15	30234
10:112537734	rs17763100	G	A	0.121342	-0.0058263	0.00095781	1.18e-09	5311460	37.0021	10:112537734	G	A	13.71%	0.00697561	0.0125405	0.59	30234
10:112570243	rs11195338	C	T	0.381885	0.00399641	0.00068242	4.73e-09	4760550	34.2955	10:112570243	C	T	38.7%	0.00895974	0.00947698	0.35	30234
10:113940329	rs2792751	T	C	0.27891	-0.0131928	0.00069173	4.3e-81	5336690	363.748	10:113940329	T	C	26.91%	-0.00400802	0.0099433	0.7	30234
10:114009012	rs10787433	T	C	0.676872	-0.0091364	0.00067511	9.94e-42	5218010	183.148	10:114009012	C	T	29.46%	-0.0222456	0.00993919	0.025	30234
10:114206683	rs2277205	T	C	0.109633	-0.0104568	0.00101812	9.55e-25	5135250	105.487	10:114206683	T	C	11.24%	0.00299551	0.012349	0.82	30234
10:114292303	rs4439449	A	G	0.111117	-0.0087353	0.00099518	1.67e-18	5244790	77.0464	10:114292303	A	G	10.43%	0.001998	0.0146759	0.9	30234
10:114381113	rs9645551	T	C	0.355109	-0.0090031	0.00064724	5.52e-44	5332050	193.488	10:114381113	T	C	35.09%	-0.00803217	0.0094018	0.4	30234
10:114711983	rs7094463	A	G	0.468549	0.0149293	0.00066625	3.29e-111	5174050	502.116	10:114711983	A	G	46.56%	0.0246926	0.00913685	0.0069	30234
10:114840639	rs11196219	A	G	0.269974	-0.0092318	0.00074262	1.77e-35	5259400	154.539	10:114840639	A	G	27.8%	0.0009995	0.012141	0.94	30234
10:114887722	rs11196236	C	T	0.199717	-0.0110325	0.00083923	1.79e-39	5120530	172.817	10:114887722	C	T	20.65%	-0.0151136	0.0109942	0.17	30234
10:114898914	rs10787476	C	A	0.0818904	0.0145199	0.00117274	3.31e-35	5100970	153.294	10:114898914	C	A	6.64%	0.0129162	0.0187137	0.5	30234
10:114942278	rs7900784	T	C	0.69783	0.00433001	0.00073519	3.87e-09	4567830	34.6879	10:114942278	C	T	25.02%	-0.018164	0.0119935	0.13	30234
10:115414684	rs11196406	T	C	0.0871229	-0.007491	0.00112091	2.34e-11	5199340	44.662	10:115414684	T	C	10.22%	0.00399202	0.0129177	0.77	30234
10:115792787	rs740746	G	A	0.271332	-0.0130656	0.00070603	1.86e-76	5398600	342.462	10:115792787	G	A	26.94%	-0.00300451	0.00972226	0.77	30234
10:115844949	rs686239	T	C	0.150479	-0.0078852	0.00090853	3.99e-18	5061980	75.3263	10:115844949	T	C	14.23%	-0.00904074	0.0125305	0.48	30234
10:116132463	rs4751649	G	T	0.608314	0.00973965	0.00065581	6.81e-50	5103450	220.562	10:116132463	T	G	40.23%	0.0129162	0.00896355	0.15	30234
10:117433011	rs1981663	T	C	0.365876	0.00585066	0.00065406	3.72e-19	5166290	80.0156	10:117433011	T	C	39.33%	0.0139029	0.00941482	0.14	30234
10:117933073	rs10749196	C	T	0.41734	-0.0039997	0.00063212	2.49e-10	5287510	40.0365	10:117933073	C	T	41.66%	0.00399202	0.00799173	0.63	30234
10:118022076	rs7920266	A	C	0.352363	0.00468382	0.00067144	3.04e-12	5206960	48.6616	10:118022076	A	C	31.74%	-0.00501254	0.0094987	0.61	30234
10:118509599	rs10787728	C	T	0.198722	0.0054353	0.00082172	3.73e-11	4873060	43.7521	10:118509599	C	T	16.27%	0.0266419	0.0125873	0.034	30234
10:118651882	rs740600	C	T	0.699147	-0.0055748	0.00070098	1.82e-15	5087610	63.2481	10:118651882	T	C	26.42%	-0.00601807	0.009339	0.53	30234
10:118904495	rs716183	T	C	0.549136	-0.005039	0.00063181	1.52e-15	5201150	63.6086	10:118904495	C	T	43.85%	0.0168571	0.00901196	0.061	30234
10:119043554	rs363294	T	C	0.0516384	-0.0097873	0.0013921	2.06e-12	5435230	49.4294	10:119043554	T	C	5.05%	0.0324672	0.0203234	0.11	30234
10:119251232	rs10886079	T	C	0.142131	-0.0076803	0.00099533	1.2e-14	5334650	59.5418	10:119251232	T	C	14.01%	-0.00904074	0.0125305	0.48	30234
10:119264059	rs17630626	T	G	0.0183447	-0.0174485	0.00242023	5.62e-13	5120470	51.976	10:119264059	T	G	1.9%	-0.05975	0.0333733	0.073	30234
10:119315825	rs4751628	T	G	0.607442	-0.0098826	0.00072511	2.69e-42	5303970	185.752	10:119315825	G	T	36.76%	-0.00702461	0.00952622	0.47	30234
10:120024591	rs9919453	G	A	0.429136	-0.0055431	0.00063054	1.48e-18	5384790	77.2823	10:120024591	G	A	43%	0.00697561	0.00945977	0.47	30234
10:120213164	rs4752161	T	C	0.50402	-0.0055105	0.00065096	2.56e-17	4942240	71.6594	10:120213164	C	T	43.76%	0.00895974	0.00910415	0.33	30234
10:11909896	rs12261792	T	G	0.195504	0.0146869	0.00078595	6.34e-78	5346960	349.197	10:11909896	T	G	19.38%	0.0314987	0.01141	0.0058	30234
10:120456912	rs17097967	C	T	0.0151653	0.0166325	0.00280957	3.22e-09	4434240	35.0457	10:120456912	C	T	0.99%	0.0535408	0.0566316	0.35	30234
10:120490390	rs11598125	C	T	0.650574	-0.0042518	0.00066487	1.61e-10	5186620	40.8952	10:120490390	T	C	31.72%	0.00796817	0.0091382	0.39	30234
10:120850164	rs4751691	G	A	0.554796	-0.0048833	0.00063299	1.21e-14	5341110	59.5159	10:120850164	A	G	45.8%	-0.0110609	0.00879183	0.21	30234
10:120952674	rs10886416	A	C	0.105227	0.0224193	0.00103284	1.78e-104	5317200	471.17	10:120952674	A	C	10.36%	0.00598207	0.0148406	0.7	30234
10:11962266	rs17471939	G	A	0.0837157	0.0158385	0.00117745	3.02e-41	4969360	180.944	10:11962266	G	A	9.28%	0.0227395	0.0150146	0.13	30234
10:121037952	rs4752269	T	C	0.284044	0.00634271	0.00069161	4.69e-20	5359490	84.106	10:121037952	T	C	29.46%	0.001998	0.00871348	0.83	30234
10:121129797	rs291979	A	G	0.215143	0.026514	0.00075112	6.03e-273	5407790	1246.04	10:121129797	A	G	22.57%	-0.0120726	0.010436	0.25	30234
10:121529565	rs10510058	A	G	0.0649467	-0.0092734	0.00141683	5.94e-11	5291440	42.8393	10:121529565	A	G	6.21%	-0.0161294	0.0184978	0.39	30234
10:12020196	rs10752250	C	T	0.128494	-0.0103635	0.00102503	4.96e-24	4911260	102.221	10:12020196	C	T	13.72%	-0.0273712	0.0133502	0.04	30234
10:121603574	rs17681175	A	G	0.109879	-0.0208741	0.00116272	4.55e-72	5360360	322.304	10:121603574	A	G	12.05%	-0.0010005	0.0145512	0.95	30234
10:121685016	rs4752351	C	T	0.197372	-0.0147515	0.00080527	5.88e-75	5370830	335.575	10:121685016	C	T	19.78%	-0.0120726	0.0108716	0.27	30234
10:1254141	rs4880788	T	C	0.251263	-0.0045033	0.00073955	1.13e-09	5043460	37.0789	10:1254141	T	C	25.92%	0.0148886	0.0100823	0.14	30234
10:122871763	rs11199775	C	T	0.160082	0.0061803	0.00083473	1.32e-13	5453490	54.8185	10:122871763	C	T	16.16%	0.00299551	0.0111307	0.8	30234
10:12165247	rs12570214	C	A	0.0697035	-0.0124544	0.00132568	5.74e-21	5362550	88.2609	10:12165247	C	A	8.48%	0.0009995	0.0145367	0.95	30234
10:123354726	rs3135715	G	T	0.180749	0.0096683	0.00086657	6.62e-29	5142870	124.478	10:123354726	G	T	16.78%	-0.0010005	0.0121532	0.94	30234
10:123396806	rs1614303	G	T	0.19021	-0.0086131	0.00089824	8.91e-22	5132060	91.9463	10:123396806	G	T	18.99%	-0.0242927	0.011728	0.038	30234
10:123425304	rs2935720	A	G	0.0733926	-0.0174631	0.0014018	1.27e-35	4946220	155.192	10:123425304	A	G	6.81%	-0.0429075	0.0187586	0.022	30234
10:123432652	rs12356902	A	G	0.133016	-0.0097035	0.0009393	5.13e-25	5337650	106.721	10:123432652	A	G	14.21%	-0.0110609	0.0134922	0.42	30234
10:123463359	rs17544933	T	C	0.0848439	0.0101203	0.00117071	5.4e-18	5060440	74.7288	10:123463359	T	C	8.67%	-0.0140989	0.0158437	0.38	30234
10:12215180	rs2399786	T	C	0.504422	-0.0094261	0.0006515	1.92e-47	5330440	209.332	10:12215180	C	T	48.94%	0.00399202	0.00927652	0.68	30234
10:123587732	rs4752606	C	T	0.086535	0.00966984	0.00117992	2.5e-16	5211880	67.1635	10:123587732	C	T	8.18%	-0.0130852	0.0156346	0.41	30234
10:123661722	rs2420970	T	C	0.496828	-0.0053676	0.00067114	1.27e-15	5251040	63.9638	10:123661722	T	C	51.12%	0.00299551	0.00743141	0.7	30234
10:123875972	rs4752648	G	A	0.160648	0.00486904	0.00086585	1.87e-08	5067580	31.6229	10:123875972	G	A	14.92%	-0.0161294	0.0139428	0.25	30234
10:124061501	rs10788275	T	C	0.299008	-0.0056379	0.00070914	1.86e-15	5296960	63.2078	10:124061501	T	C	28.66%	0.0158733	0.00993618	0.11	30234
10:124167512	rs2421016	T	C	0.485829	0.0199573	0.00064442	1.39e-210	5347830	959.104	10:124167512	C	T	53%	-0.0502412	0.00879278	2.1e-08	30234
10:124217632	rs2014307	T	G	0.396058	-0.006978	0.00068305	1.68e-24	5308690	104.365	10:124217632	T	G	39.91%	0.0129162	0.00896355	0.15	30234
10:124230612	rs12571363	A	C	0.0902112	-0.0258957	0.00113235	9.46e-116	5385780	522.991	10:124230612	A	C	10.42%	-0.0460439	0.0147104	0.0018	30234
10:124755111	rs9423244	T	G	0.637523	0.00412226	0.00067537	1.04e-09	5002910	37.2552	10:124755111	G	T	32.02%	0.0139029	0.00964829	0.15	30234
10:124866446	rs11248393	T	C	0.315227	-0.0046661	0.00071245	5.78e-11	4797290	42.8943	10:124866446	T	C	28.37%	0.00895974	0.0104875	0.4	30234
10:124881502	rs10794595	T	C	0.334817	0.00409161	0.00067645	1.46e-09	5115610	36.5862	10:124881502	T	C	34.79%	-0.0242927	0.00940781	0.0098	30234
10:124920957	rs10902883	C	T	0.115634	0.00762121	0.00100979	4.44e-14	4997460	56.9621	10:124920957	C	T	11.99%	0.0129162	0.0139395	0.36	30234
10:125072751	rs11592827	T	C	0.190429	-0.0125884	0.00079771	4.23e-56	5263210	249.03	10:125072751	T	C	19.97%	0.0109399	0.0115715	0.35	30234
10:125222275	rs6599698	T	C	0.117424	0.00534198	0.00095337	2.1e-08	5473900	31.3965	10:125222275	T	C	11.61%	0.0295588	0.0139654	0.034	30234
10:125466049	rs12779404	T	C	0.358484	-0.0038207	0.00064498	3.15e-09	5356210	35.0908	10:125466049	T	C	39.02%	0.00598207	0.0082912	0.48	30234
10:12448088	rs12254030	A	G	0.0593856	0.00998214	0.00130437	1.97e-14	5388470	58.566	10:12448088	A	G	5.42%	-0.0130852	0.020306	0.53	30234
10:125828819	rs4929820	A	C	0.328813	-0.0036085	0.00065304	3.28e-08	5446680	30.5333	10:125828819	A	C	33.13%	0.00895974	0.00986669	0.37	30234
10:126085115	rs10430741	C	T	0.290087	0.00803063	0.00068792	1.73e-31	5288430	136.277	10:126085115	C	T	31.06%	-0.00400802	0.0106587	0.72	30234
10:126168862	rs7917600	C	T	0.256559	-0.0060699	0.00092714	5.87e-11	3305730	42.862	10:126168862	C	T	28.54%	-0.00702461	0.0093229	0.46	30234
10:126218420	rs10794146	G	A	0.597194	-0.0063697	0.00076323	7.07e-17	5259940	69.651	10:126218420	A	G	37.69%	0.0109399	0.00945687	0.25	30234
10:126230878	rs7077436	A	C	0.453397	-0.0076243	0.00078302	2.1e-22	5283460	94.81	10:126230878	A	C	45.72%	-0.00300451	0.00828677	0.73	30234
10:126264394	rs12416284	T	G	0.0408677	0.0123416	0.00166271	1.15e-13	5181220	55.0947	10:126264394	T	G	3.62%	-0.0242927	0.0251843	0.34	30234
10:126280673	rs4962665	T	C	0.22981	-0.0185265	0.00085008	2.65e-105	5318540	474.971	10:126280673	T	C	23.7%	-0.0110609	0.0103719	0.29	30234
10:126292159	rs2362508	C	T	0.0482547	-0.0120147	0.00149904	1.1e-15	5225470	64.2391	10:126292159	C	T	4.59%	0.0158733	0.0220006	0.48	30234
10:126294965	rs11599744	A	G	0.159969	-0.0131008	0.00101032	1.88e-38	4986680	168.143	10:126294965	A	G	18.23%	-0.00702461	0.010901	0.53	30234
10:126413773	rs6597851	A	C	0.327005	0.0127848	0.00080315	4.73e-57	5289490	253.393	10:126413773	A	C	31.46%	0.00598207	0.0088651	0.51	30234
10:126543993	rs2086945	T	C	0.260982	-0.0175738	0.0008254	1.37e-100	5088590	453.317	10:126543993	T	C	26.72%	0.0188218	0.0102535	0.066	30234
10:126579158	rs12255933	T	G	0.182192	0.00556884	0.00088973	3.87e-10	5222400	39.1754	10:126579158	T	G	18.82%	0.00796817	0.0115447	0.5	30234
10:126617169	rs4962708	C	T	0.169828	-0.010751	0.00105132	1.51e-24	4933400	104.575	10:126617169	C	T	18.43%	-0.0130852	0.0113113	0.25	30234
10:126649007	rs17152408	A	G	0.15096	0.0180687	0.00114254	2.47e-56	3815020	250.098	10:126649007	A	G	14.4%	0.0009995	0.0181283	0.96	30234
10:126684134	rs3781446	T	C	0.454833	-0.0086791	0.00081428	1.59e-26	5232180	113.606	10:126684134	T	C	45.19%	-0.00803217	0.00884523	0.37	30234
10:126702814	rs3781429	A	G	0.0852704	-0.0130373	0.0012634	5.77e-25	5329030	106.486	10:126702814	A	G	8.69%	0.00697561	0.0152369	0.66	30234
10:12547384	rs41355846	C	T	0.26469	-0.0044946	0.00070641	1.98e-10	5276500	40.4826	10:12547384	C	T	27.45%	-0.0100503	0.00961585	0.3	30234
10:126843661	rs1693655	C	T	0.249905	0.00635243	0.00078789	7.47e-16	5227890	65.0053	10:126843661	C	T	25.73%	0.00895974	0.0104875	0.4	30234
10:126846531	rs10794201	T	C	0.305386	0.0143508	0.00074943	9.88e-82	5212330	366.682	10:126846531	T	C	31.42%	-0.0120726	0.00939079	0.2	30234
10:127722422	rs7920091	G	A	0.277201	-0.0164111	0.00074269	3.38e-108	5309210	488.27	10:127722422	G	A	27.38%	-0.00300451	0.0111641	0.8	30234
10:127734012	rs1531331	G	T	0.655533	0.0131786	0.00082269	9.43e-58	4974370	256.606	10:127734012	T	G	30.84%	0.0009995	0.0104287	0.93	30234
10:127744299	rs17154161	G	A	0.0912394	0.00894343	0.0012567	1.11e-12	5333070	50.646	10:127744299	G	A	10.03%	-0.0222456	0.0150644	0.14	30234
10:127845310	rs12412988	T	C	0.109045	0.00697421	0.00103199	1.4e-11	5437100	45.6708	10:127845310	T	C	11.79%	0.00697561	0.0128718	0.6	30234
10:127944593	rs11244909	C	T	0.58317	0.00654799	0.00068825	1.84e-21	5325980	90.5156	10:127944593	T	C	40.11%	-0.002002	0.00708897	0.79	30234
10:128053754	rs10794080	T	C	0.435336	-0.0058007	0.00063603	7.5e-20	5286550	83.1775	10:128053754	T	C	44.73%	-0.00400802	0.00849801	0.65	30234
10:128145099	rs10901612	T	C	0.448995	0.00441464	0.00070138	3.09e-10	4205900	39.6172	10:128145099	T	C	46.17%	0.00895974	0.00947698	0.35	30234
10:129026189	rs11016841	G	A	0.129039	0.00739574	0.00093886	3.34e-15	5156230	62.0528	10:129026189	G	A	14.52%	0.0207825	0.0123459	0.092	30234
10:129597382	rs12762583	A	G	0.143642	0.00580997	0.00087447	3.05e-11	5428790	44.1426	10:129597382	A	G	14.23%	-0.0232686	0.0133076	0.08	30234
10:12826033	rs3802560	A	G	0.238174	0.0176295	0.0007399	1.76e-125	5290170	567.72	10:12826033	A	G	22.07%	0.0168571	0.0108432	0.12	30234
10:12836839	rs1929383	T	C	0.40755	-0.00445	0.00063783	3.02e-12	5338300	48.6755	10:12836839	T	C	42.17%	0.0139029	0.00917994	0.13	30234
10:129901747	rs10764749	T	C	0.238471	-0.0084654	0.00072628	2.14e-31	5409890	135.858	10:129901747	T	C	23.78%	0.00299551	0.00857971	0.74	30234
10:130639298	rs4751013	T	G	0.492872	-0.0036035	0.00064127	1.92e-08	4998270	31.5767	10:130639298	T	G	49.21%	-0.00803217	0.0092116	0.39	30234
10:130715389	rs10829518	G	A	0.300693	-0.0052635	0.00068512	1.56e-14	5233650	59.0223	10:130715389	G	A	30.3%	0.0009995	0.0081429	0.91	30234
10:12943973	rs12779328	T	C	0.266827	-0.0432713	0.00099694	0	5228410	1883.92	10:12943973	T	C	27.62%	0.0139029	0.0101135	0.17	30234
10:130842093	rs11598539	C	T	0.239778	0.006574	0.00077213	1.68e-17	4725530	72.4901	10:130842093	C	T	24.58%	0.001998	0.00924879	0.84	30234
10:12967801	rs17508369	C	T	0.0647957	-0.0260171	0.00130182	7.41e-89	5440730	399.407	10:12967801	C	T	7.65%	0.0158733	0.0161292	0.33	30234
10:131096120	rs11016738	T	C	0.10821	-0.0057973	0.00102249	1.43e-08	5378860	32.1465	10:131096120	T	C	11.51%	0.0009995	0.0181283	0.96	30234
10:131114514	rs2622441	C	T	0.341968	0.00432048	0.00067175	1.26e-10	5392450	41.3665	10:131114514	C	T	34.25%	-0.00400802	0.0093137	0.68	30234
10:12976288	rs1251007	C	T	0.240177	0.00806644	0.00101565	1.99e-15	5311480	63.0777	10:12976288	C	T	25.56%	0.0109399	0.0100534	0.28	30234
10:131436561	rs12247354	G	A	0.29208	-0.0150005	0.0006894	5.69e-105	5242970	473.444	10:131436561	G	A	30.69%	0.00399202	0.00871982	0.66	30234
10:131567549	rs10829627	T	C	0.165913	0.0057277	0.00083256	6e-12	5325850	47.3292	10:131567549	T	C	15.76%	-0.00702461	0.0117114	0.56	30234
10:131753010	rs10829665	A	G	0.206383	-0.01007	0.00076196	7.1e-40	5372410	174.66	10:131753010	A	G	20.99%	0.0178399	0.0114753	0.12	30234
10:131933599	rs3763759	C	T	0.207348	-0.0053483	0.00076984	3.73e-12	5244450	48.2648	10:131933599	C	T	20.07%	0.0237165	0.0112052	0.034	30234
10:13169066	rs17512962	A	G	0.266607	0.00411807	0.00069803	3.64e-09	5399520	34.8048	10:13169066	A	G	28.36%	0.00299551	0.00857971	0.74	30234
10:133729749	rs9419374	A	G	0.340571	-0.0069593	0.00074501	9.52e-21	4914960	87.2583	10:133729749	A	G	34.64%	0.00796817	0.00895424	0.38	30234
10:133750141	rs7085239	G	A	0.239761	0.00700076	0.00079524	1.33e-18	5312300	77.4986	10:133750141	G	A	25.11%	0.00399202	0.0106162	0.72	30234
10:134228278	rs7920199	G	A	0.142041	-0.0099046	0.00093784	4.52e-26	4808550	111.536	10:134228278	G	A	13.3%	0.001998	0.0133639	0.89	30234
10:134242197	rs7896013	G	A	0.53462	0.00463402	0.00068689	1.52e-11	4394810	45.5136	10:134242197	A	G	42.8%	-0.00501254	0.00835691	0.56	30234
10:134459388	rs1133400	G	A	0.22038	-0.0063564	0.00103278	7.53e-10	2787220	37.8797	10:134459388	G	A	21.83%	0.0198026	0.0108274	0.067	30234
10:13383011	rs7919509	C	T	0.0939291	-0.0063993	0.00114894	2.55e-08	4559740	31.022	10:13383011	C	T	7.94%	0.00796817	0.0164108	0.64	30234
10:13755544	rs1541010	T	C	0.269003	-0.0060519	0.00070319	7.54e-18	5284770	74.0693	10:13755544	T	C	28.14%	0.001998	0.00742415	0.8	30234
10:13974452	rs2797891	G	T	0.242382	-0.0039556	0.00071965	3.87e-08	5371760	30.2122	10:13974452	G	T	26.95%	0.0119286	0.0101005	0.24	30234
10:14609487	rs876654	T	C	0.187199	-0.0064555	0.0008082	1.38e-15	5237720	63.8002	10:14609487	T	C	16.96%	-0.018164	0.0123003	0.14	30234
10:14725691	rs4750551	G	A	0.304438	0.00425749	0.00067615	3.04e-10	5400940	39.648	10:14725691	G	A	32.03%	-0.002002	0.00873092	0.83	30234
10:15176157	rs12250830	G	A	0.243348	0.00789197	0.00077566	2.58e-24	4964290	103.521	10:15176157	G	A	23.38%	0.00995033	0.0105248	0.35	30234
10:15203275	rs10906841	T	C	0.344974	0.00798262	0.00067729	4.6e-32	5365990	138.913	10:15203275	T	C	36.65%	0.00399202	0.00846408	0.65	30234
10:15252397	rs10906861	T	C	0.357186	0.00436167	0.00066099	4.15e-11	5233450	43.5427	10:15252397	T	C	38.64%	-0.00501254	0.00878371	0.58	30234
10:15563450	rs4750665	T	C	0.641525	0.00393522	0.00066381	3.06e-09	5049180	35.1439	10:15563450	C	T	33.08%	-0.00803217	0.00959705	0.41	30234
10:16860256	rs2603795	G	A	0.333846	0.00392463	0.00067257	5.37e-09	5147400	34.0504	10:16860256	G	A	33.21%	0.0129162	0.00961201	0.18	30234
10:1729026	rs7896371	T	C	0.44568	0.0121024	0.00062347	6.17e-84	5317680	376.801	10:1729026	T	C	45.61%	-0.0191828	0.00911364	0.035	30234
10:17050963	rs7921244	A	C	0.394321	-0.0039276	0.00063645	6.78e-10	5328670	38.0825	10:17050963	A	C	39.21%	0.0129162	0.00939573	0.17	30234
10:17156151	rs1801222	A	G	0.316352	-0.0058542	0.00066771	1.83e-18	5315430	76.8704	10:17156151	A	G	36.07%	-0.00601807	0.00891845	0.51	30234
10:17750968	rs17464580	G	T	0.0592501	-0.009232	0.00136414	1.31e-11	5016460	45.8009	10:17750968	G	T	6.47%	-0.0335568	0.0181454	0.064	30234
10:224255	rs17221197	T	C	0.311499	-0.0053151	0.00068539	8.85e-15	5126430	60.1378	10:224255	T	C	34.14%	-0.00300451	0.00745374	0.7	30234
10:18423380	rs2357790	T	C	0.557098	-0.0078404	0.00062726	7.51e-36	5375500	156.236	10:18423380	C	T	42.14%	-0.00601807	0.00956141	0.54	30234
10:18549016	rs7099380	G	A	0.44585	-0.0042588	0.00062858	1.24e-11	5375630	45.9043	10:18549016	G	A	46.99%	0.00299551	0.0101298	0.78	30234
10:18807057	rs7910506	G	A	0.233621	0.0097935	0.00076291	1.02e-37	5254130	164.789	10:18807057	G	A	25.62%	0.0009995	0.0081429	0.91	30234
10:18873290	rs12766314	A	C	0.181719	0.0073031	0.00084005	3.51e-18	5253890	75.5795	10:18873290	A	C	16.35%	-0.00501254	0.0112884	0.67	30234
10:20768098	rs11012077	A	G	0.0582126	-0.0075999	0.0013239	9.44e-09	5321150	32.9538	10:20768098	A	G	5.8%	-0.002002	0.0163102	0.91	30234
10:21721758	rs959652	G	A	0.243656	-0.0118097	0.00074998	7.23e-56	5068880	247.958	10:21721758	G	A	23.41%	0.00399202	0.0114339	0.74	30234
10:21833156	rs16921849	G	A	0.184315	-0.0077373	0.00083866	2.82e-20	5007760	85.1152	10:21833156	G	A	18.29%	0.0188218	0.0117818	0.11	30234
10:22421254	rs34737777	A	G	0.0675532	0.0160506	0.00131572	3.14e-34	4886090	148.818	10:22421254	A	G	7.55%	0.00399202	0.0156034	0.81	30234
10:2258513	rs11592542	C	A	0.151809	-0.0049427	0.00085603	7.74e-09	5411090	33.3388	10:2258513	C	A	16.82%	0.0227395	0.012342	0.065	30234
10:22838389	rs10828316	C	A	0.303287	0.0156751	0.00082732	4.68e-80	5322700	358.983	10:22838389	C	A	32.23%	0.0148886	0.00957693	0.12	30234
10:22895740	rs7099314	T	C	0.344313	-0.0070939	0.00081628	3.61e-18	5139090	75.5252	10:22895740	T	C	37.08%	0.0188218	0.00957731	0.049	30234
10:23529458	rs10508658	A	G	0.250119	0.00546695	0.00073558	1.07e-13	5089600	55.237	10:23529458	A	G	28.18%	0.0148886	0.00983079	0.13	30234
10:23723421	rs3934842	C	T	0.0236866	-0.0146524	0.00233465	3.47e-10	4106330	39.3889	10:23723421	C	T	1.45%	-0.0910194	0.0543989	0.094	30234
10:23801555	rs10828469	T	C	0.32488	0.0116052	0.00067143	6.16e-67	5270250	298.747	10:23801555	T	C	32.68%	0.0109399	0.0100534	0.28	30234
10:24681150	rs7070056	T	C	0.578891	0.0071291	0.00063807	5.53e-29	5160590	124.834	10:24681150	C	T	38.93%	0.00299551	0.0079661	0.72	30234
10:24752328	rs16924788	G	A	0.087458	0.00713371	0.00113331	3.08e-10	5325670	39.6217	10:24752328	G	A	8.53%	-0.00803217	0.0170302	0.65	30234
10:24843786	rs16924889	A	G	0.109975	-0.0078435	0.00110035	1.02e-12	4734270	50.811	10:24843786	A	G	10.51%	-0.0120726	0.0150362	0.43	30234
10:24957906	rs7909388	C	G	0.0104467	-0.0182068	0.00327122	2.61e-08	4724940	30.9776	10:24957906	C	G	0.61%	0.0363319	0.0748273	0.64	30234
10:25078878	rs1537900	A	G	0.448244	0.00750134	0.00065419	1.94e-30	5221220	131.483	10:25078878	A	G	44.66%	-0.00300451	0.00771301	0.71	30234
10:25178864	rs11014285	A	G	0.136801	0.0200272	0.00093481	8.02e-102	5162680	458.98	10:25178864	A	G	16.14%	0.00498754	0.0112321	0.67	30234
10:25242922	rs3808907	C	T	0.0561841	-0.0099384	0.00178365	2.52e-08	3079520	31.0466	10:25242922	C	T	2.76%	-0.0242927	0.0436724	0.59	30234
10:25247473	rs274302	G	A	0.222338	0.00619921	0.00090608	7.82e-12	5229230	46.8101	10:25247473	G	A	21.09%	-0.00601807	0.0114042	0.61	30234
10:25449748	rs7920241	A	G	0.133477	-0.0086958	0.00096252	1.65e-19	4902170	81.6206	10:25449748	A	G	11.11%	-0.00300451	0.0148187	0.85	30234
10:26718561	rs3006819	A	G	0.364293	-0.0040788	0.00064505	2.56e-10	5316930	39.9832	10:26718561	A	G	38.81%	0.00995033	0.00877968	0.26	30234
10:27063824	rs10829061	T	C	0.107538	0.00775763	0.00104087	9.12e-14	5092110	55.5476	10:27063824	T	C	11.18%	-0.0242927	0.014387	0.091	30234
10:27549961	rs651134	T	C	0.0827529	-0.010918	0.00128741	2.24e-17	4150990	71.9205	10:27549961	T	C	5.03%	0.0188218	0.0244517	0.45	30234
10:27694764	rs2484191	T	C	0.0649414	-0.0187626	0.0014139	3.45e-40	5448160	176.096	10:27694764	T	C	7.18%	-0.0100503	0.0159678	0.54	30234
10:27862968	rs2254027	C	A	0.297853	0.005537	0.00080514	6.11e-12	5165080	47.294	10:27862968	C	A	30.56%	0.00697561	0.00966825	0.48	30234
10:27910248	rs903282	C	T	0.323794	0.0215898	0.00084628	1.48e-143	5318780	650.832	10:27910248	C	T	36.15%	0.00796817	0.00932689	0.4	30234
10:27962714	rs2253055	A	G	0.213271	0.015745	0.00106455	1.69e-49	5212260	218.753	10:27962714	A	G	22.42%	-0.0010005	0.00734897	0.9	30234
10:28113533	rs4749261	T	C	0.729761	0.00538959	0.00082216	5.55e-11	4727200	42.9733	10:28113533	C	T	22.08%	-0.0202027	0.0112842	0.073	30234
10:28187781	rs11006764	A	G	0.514982	0.0103575	0.00068464	1.05e-51	5240050	228.868	10:28187781	G	A	47.91%	-0.00501254	0.00856579	0.57	30234
10:28435915	rs12241932	C	T	0.29743	-0.0072052	0.00074658	4.87e-22	4607070	93.1407	10:28435915	C	T	23.38%	-0.00300451	0.0111641	0.8	30234
10:28461040	rs7074621	T	C	0.0872417	-0.0152592	0.00111718	1.79e-42	5295660	186.559	10:28461040	T	C	8.03%	-0.0151136	0.0163111	0.36	30234
10:28917221	rs332189	G	A	0.176963	0.0114975	0.00086697	3.86e-40	5359480	175.873	10:28917221	G	A	19.59%	-0.0212236	0.0113025	0.06	30234
10:28941227	rs12411515	T	C	0.296396	-0.0105145	0.00072712	2.15e-47	5196200	209.105	10:28941227	T	C	30.57%	0.0246926	0.00971526	0.011	30234
10:29010588	rs10826503	T	C	0.394992	0.00394314	0.00065473	1.72e-09	5100040	36.271	10:29010588	T	C	39.66%	0.00697561	0.00945977	0.47	30234
10:29097070	rs1761987	C	T	0.0959919	0.00820273	0.00108455	3.93e-14	5080190	57.2029	10:29097070	C	T	10.81%	-0.00300451	0.0123861	0.82	30234
10:29233160	rs1832845	G	A	0.32492	0.00612903	0.00067247	7.93e-20	5183580	83.0687	10:29233160	G	A	29.26%	0.0109399	0.0102585	0.29	30234
10:29441360	rs534371	G	A	0.472773	0.0112312	0.00064362	3.44e-68	4978030	304.504	10:29441360	A	G	50.08%	0.0009995	0.00668529	0.89	30234
10:29508589	rs555438	A	G	0.202832	0.0101076	0.00081104	1.19e-35	5182900	155.314	10:29508589	A	G	22.53%	0.0129162	0.0104878	0.22	30234
10:29516516	rs501298	G	A	0.380336	-0.0065004	0.00067333	4.72e-22	5194400	93.2018	10:29516516	G	A	35.86%	-0.0110609	0.00975964	0.26	30234
10:29561930	rs11814979	C	T	0.0149758	-0.0157165	0.00262978	2.28e-09	5091540	35.7168	10:29561930	C	T	1.28%	-0.0140989	0.0437344	0.76	30234
10:29562460	rs10826586	C	T	0.275015	-0.0051014	0.00071618	1.06e-12	5131870	50.7381	10:29562460	C	T	28.54%	-0.00702461	0.00995316	0.49	30234
10:29687480	rs7070414	C	A	0.455969	0.00593487	0.00071915	1.55e-16	5077220	68.1057	10:29687480	C	A	44.29%	0.0109399	0.0092634	0.24	30234
10:29769647	rs10763720	A	G	0.117759	-0.0130069	0.00110921	9.34e-32	5029540	137.505	10:29769647	A	G	12.88%	-0.0273712	0.013145	0.037	30234
10:30145976	rs1929238	T	G	0.299475	0.00598951	0.00069258	5.23e-18	5293880	74.7899	10:30145976	T	G	29.69%	0.001998	0.00823679	0.82	30234
10:30355193	rs2255515	A	G	0.149871	0.00712064	0.00088062	6.17e-16	5365090	65.3824	10:30355193	A	G	13.9%	-0.00702461	0.0126286	0.59	30234
10:30481446	rs2488005	G	A	0.128104	-0.0090498	0.00111865	5.97e-16	4412810	65.447	10:30481446	G	A	8.93%	0.0129162	0.0164282	0.44	30234
10:30896831	rs448247	G	A	0.331408	0.00457885	0.00068524	2.36e-11	5152960	44.6506	10:30896831	G	A	30.4%	0.00895974	0.0102754	0.39	30234
10:30986700	rs4749589	T	C	0.294603	0.00487237	0.00070128	3.71e-12	5379310	48.2723	10:30986700	T	C	29.72%	0.001998	0.00675654	0.78	30234
10:31042494	rs11008222	A	G	0.457908	0.00553548	0.00067378	2.11e-16	5222660	67.4954	10:31042494	A	G	49.43%	0.0168571	0.00883547	0.056	30234
10:31102564	rs7093320	T	C	0.2335	0.00923781	0.00076141	7.1e-34	5409930	147.198	10:31102564	T	C	22.31%	0.00895974	0.0104875	0.4	30234
10:31108819	rs10763839	C	T	0.198784	-0.0074515	0.00091756	4.62e-16	4907920	65.9506	10:31108819	C	T	17.94%	-0.0253178	0.0120283	0.035	30234
10:31118096	rs2000099	C	T	0.353853	0.012365	0.00073569	2.16e-63	5306660	282.487	10:31118096	C	T	36.13%	0.00796817	0.0091382	0.39	30234
10:31364621	rs793088	T	C	0.311272	0.00915911	0.00077977	7.41e-32	5290850	137.966	10:31364621	T	C	31.04%	-0.0151136	0.00997938	0.13	30234
10:3161131	rs3829914	C	T	0.303379	0.00537008	0.00068695	5.4e-15	5135460	61.1099	10:3161131	C	T	29.56%	-0.00904074	0.00995589	0.37	30234
10:3166221	rs9423477	A	G	0.421599	0.00766417	0.00065901	2.91e-31	4938400	135.253	10:3166221	A	G	46.98%	0.001998	0.0113417	0.87	30234
10:3190265	rs4881111	G	A	0.517212	-0.0119487	0.00061972	7.78e-83	5447680	371.749	10:3190265	G	A	53%	0.0129162	0.00917974	0.16	30234
10:31916689	rs4313476	C	T	0.3347	0.007241	0.00072279	1.27e-23	4539400	100.363	10:31916689	C	T	37.13%	0.0009995	0.00734162	0.9	30234
10:32128611	rs2808096	G	A	0.220651	0.00780879	0.00084882	3.59e-20	5307330	84.6323	10:32128611	G	A	21.37%	0.0256677	0.0110469	0.02	30234
10:32160519	rs7077016	C	A	0.261587	-0.0101235	0.00084027	1.99e-33	5261040	145.152	10:32160519	C	A	29.19%	-0.0010005	0.0121532	0.94	30234
10:32398895	rs211424	T	C	0.111321	-0.0075625	0.00111206	1.04e-11	5126190	46.246	10:32398895	T	C	10.87%	-0.00300451	0.0131029	0.83	30234
10:32619572	rs11592754	C	A	0.134376	0.0197739	0.00095828	1.34e-94	5350970	425.794	10:32619572	C	A	14.31%	0.00697561	0.0132187	0.61	30234
10:33466566	rs1044268	T	C	0.161362	0.00590773	0.00087441	1.42e-11	5014710	45.6469	10:33466566	T	C	13.33%	0.00995033	0.0137912	0.48	30234
10:33584131	rs6481844	C	T	0.472389	0.00399398	0.00062371	1.52e-10	5323600	41.0059	10:33584131	C	T	46.87%	-0.00501254	0.00835691	0.56	30234
10:34424509	rs10827330	C	T	0.267664	0.00503925	0.00076773	5.24e-11	5062330	43.0839	10:34424509	C	T	28.12%	0.00498754	0.0087399	0.58	30234
10:34570702	rs16935275	T	C	0.101912	-0.0155132	0.00106796	8.29e-48	4992270	211.005	10:34570702	T	C	10.28%	-0.0010005	0.0181465	0.96	30234
10:34756716	rs12785126	T	C	0.027658	0.0150002	0.00212414	1.64e-12	4860540	49.8687	10:34756716	T	C	3.31%	-0.0171462	0.0242944	0.49	30234
10:3507739	rs4881177	T	G	0.172336	-0.0081401	0.00086749	6.38e-21	4918490	88.0502	10:3507739	T	G	12.77%	-0.0314907	0.0142609	0.027	30234
10:35936753	rs596642	T	C	0.720484	0.00727675	0.000737	5.42e-23	4914940	97.4855	10:35936753	C	T	24.19%	-0.00601807	0.0100333	0.56	30234
10:36017381	rs644556	C	T	0.0676598	-0.0070321	0.00126764	2.9e-08	5077460	30.7736	10:36017381	C	T	5.18%	-0.00904074	0.0210086	0.68	30234
10:36217953	rs772069	C	T	0.389691	-0.0079402	0.00063361	5e-36	5364690	157.043	10:36217953	C	T	38.86%	-0.00501254	0.00835691	0.56	30234
10:36453909	rs315647	A	G	0.0663195	0.00801272	0.0013283	1.62e-09	4697570	36.3888	10:36453909	A	G	5.36%	0.0129162	0.0210174	0.55	30234
10:3689257	rs10904063	G	A	0.112093	0.00624835	0.00097918	1.76e-10	5428860	40.7198	10:3689257	G	A	11.86%	-0.00300451	0.0131029	0.83	30234
10:36810210	rs2503087	A	G	0.426664	-0.0060479	0.00063431	1.5e-21	5216550	90.9088	10:36810210	A	G	42.12%	-0.0151136	0.00897825	0.092	30234
10:36978385	rs1412701	A	G	0.372449	0.00487897	0.00064943	5.79e-14	5248470	56.4406	10:36978385	A	G	40.01%	-0.0100503	0.0092359	0.28	30234
10:3821561	rs17731	A	G	0.363406	0.00967424	0.0007649	1.15e-36	4578570	159.965	10:3821561	A	G	36.71%	0.00895974	0.00910415	0.33	30234
10:38425765	rs2505258	T	C	0.487782	-0.0076426	0.00066408	1.19e-30	5167460	132.447	10:38425765	T	C	49.08%	0.00598207	0.00950421	0.54	30234
10:43089965	rs210280	G	A	0.16028	-0.0077089	0.00088865	4.14e-18	5267210	75.2529	10:43089965	G	A	15.09%	-0.0120726	0.0125157	0.34	30234
10:43616751	rs715106	C	A	0.204599	0.00491445	0.00082906	3.07e-09	5066820	35.1381	10:43616751	C	A	17.92%	-0.0100503	0.0115261	0.39	30234
10:43678796	rs2435381	T	C	0.254406	0.0153255	0.00075395	7.42e-92	5271990	413.185	10:43678796	T	C	26.96%	-0.018164	0.0100748	0.071	30234
10:44014299	rs2393949	T	C	0.306531	0.00606983	0.00078046	7.41e-15	4792330	60.4856	10:44014299	T	C	33.58%	-0.00601807	0.00816123	0.47	30234
10:44064013	rs7086537	G	A	0.461116	0.00738439	0.00074187	2.43e-23	5208620	99.0772	10:44064013	G	A	46.98%	-0.0120726	0.00878204	0.17	30234
10:44109759	rs10899838	T	C	0.539016	0.0063386	0.0006881	3.21e-20	5147200	84.8562	10:44109759	C	T	42.6%	-0.0242927	0.00920289	0.0083	30234
10:46083500	rs7896175	T	G	0.32081	-0.005308	0.00067068	2.48e-15	5240530	62.637	10:46083500	T	G	30.35%	-0.0100503	0.00961585	0.3	30234
10:48601573	rs786772	A	G	0.191372	-0.0048541	0.00084192	8.14e-09	4893860	33.2411	10:48601573	T	C	18.48%	0.0188218	0.0117818	0.11	30234
10:48579915	rs11204276	A	C	0.0250023	-0.02763	0.0020887	6.02e-40	4999350	174.989	10:48579915	T	G	2.48%	-0.0502412	0.0284481	0.077	30234
10:48548987	rs11204264	A	G	0.120592	-0.0078846	0.00099136	1.82e-15	5449460	63.2552	10:48548987	T	C	11.81%	0.0119286	0.0136801	0.39	30234
10:48517085	rs4584515	G	A	0.38114	0.0061922	0.00069361	4.36e-19	5154600	79.7002	10:48517085	C	T	NA%	0.00697561	0.0247002	0.79	30234
10:48429578	rs2236724	A	G	0.049935	-0.0101288	0.00149443	1.22e-11	4933420	45.9372	10:48429578	T	C	4.22%	0.0139029	0.0220887	0.54	30234
10:49613797	rs11101314	A	G	0.030413	0.0171171	0.00193217	8.07e-19	4698590	78.4819	10:49613797	A	G	2.74%	-0.0202027	0.0280011	0.48	30234
10:50105407	rs3750864	A	G	0.0478761	0.0082309	0.00148226	2.81e-08	5160110	30.8351	10:50105407	A	G	4.37%	-0.0140989	0.0235057	0.56	30234
10:4963327	rs12774134	T	C	0.114112	-0.0357431	0.00099088	6.24e-285	5415630	1301.19	10:4963327	T	C	11.66%	-0.00904074	0.013708	0.52	30234
10:50496662	rs6537521	A	G	0.0818377	-0.0077463	0.00118797	7e-11	5011590	42.5185	10:50496662	A	G	6.91%	-0.0242927	0.0188963	0.2	30234
10:50510522	rs2377965	T	G	0.44497	-0.0086519	0.00063927	9.86e-42	5297790	183.17	10:50510522	G	T	53.11%	-0.00803217	0.00866854	0.36	30234
10:540682	rs12573636	C	T	0.0204467	0.0121989	0.00221021	3.4e-08	5259420	30.4631	10:540682	C	T	1.61%	0.00697561	0.0344048	0.85	30234
10:50872246	rs10857528	A	G	0.116681	0.00580353	0.00099159	4.83e-09	5164490	34.2547	10:50872246	A	G	9.58%	0.0198026	0.0157402	0.21	30234
10:50968795	rs717721	T	G	0.303601	-0.0054729	0.00069609	3.77e-15	5072880	61.8165	10:50968795	T	G	32.1%	-0.00702461	0.00912582	0.45	30234
10:5035246	rs10904387	T	C	0.303186	0.00433794	0.00072283	1.96e-09	4879220	36.0159	10:5035246	T	C	27.97%	0.0217615	0.0102815	0.034	30234
10:52002308	rs10825481	A	G	0.425338	0.00441684	0.00064586	7.99e-12	5174240	46.7678	10:52002308	A	G	45.85%	-0.00501254	0.00901133	0.59	30234
10:52162253	rs17721658	T	C	0.221598	-0.0080913	0.00077299	1.22e-25	5395770	109.569	10:52162253	T	C	22.86%	-0.0449974	0.0106336	2.8e-05	30234
10:52550014	rs10821825	T	C	0.49514	0.00628616	0.00073587	1.31e-17	5243520	72.9741	10:52550014	C	T	49.94%	0.00796817	0.0091382	0.39	30234
10:52643179	rs12244405	T	C	0.263943	0.0117339	0.00085822	1.49e-42	5317220	186.934	10:52643179	T	C	29.12%	0.00895974	0.0102754	0.39	30234
10:52731919	rs7096841	T	C	0.0333974	0.0143802	0.00193557	1.09e-13	4722030	55.1966	10:52731919	T	C	3.83%	-0.065072	0.0237626	0.0062	30234
10:52747623	rs6479835	T	C	0.339947	0.0169537	0.00076128	7.24e-110	5375610	495.953	10:52747623	T	C	32.96%	-0.0010005	0.0061438	0.88	30234
10:52789355	rs6479874	T	C	0.126565	0.00777278	0.00111362	2.96e-12	5268800	48.7168	10:52789355	T	C	13.36%	-0.0202027	0.0136809	0.14	30234
10:52813733	rs16913257	C	T	0.236764	0.0208872	0.00085311	2.21e-132	5308470	599.446	10:52813733	C	T	24.98%	-0.0010005	0.0061438	0.88	30234
10:52849729	rs2879548	A	C	0.0297	0.0201165	0.00190487	4.54e-26	5416170	111.525	10:52849729	A	C	2.85%	0.0009995	0.0360822	0.98	30234
10:52915936	rs1904692	A	G	0.469235	-0.0068279	0.00066839	1.69e-24	5196360	104.355	10:52915936	A	G	46.73%	-0.002002	0.00708897	0.79	30234
10:53009470	rs10996323	G	A	0.0692534	0.0117733	0.00130691	2.09e-19	5385960	81.1531	10:53009470	G	A	6.52%	-0.0242927	0.0188963	0.2	30234
10:53035292	rs4086289	A	G	0.362935	-0.004981	0.00071444	3.13e-12	5257240	48.6073	10:53035292	A	G	32.6%	-0.0130852	0.00929986	0.16	30234
10:53126466	rs1189316	G	A	0.0943509	-0.0096967	0.00115252	3.98e-17	5127010	70.7866	10:53126466	G	A	9.1%	-0.0222456	0.0161823	0.17	30234
10:53189077	rs10997502	G	A	0.247127	0.00651549	0.00073975	1.28e-18	5293700	77.5754	10:53189077	G	A	27.46%	0.00697561	0.0101067	0.5	30234
10:53289428	rs9988728	A	G	0.257324	0.0185053	0.0008218	2.76e-112	5240250	507.061	10:53289428	A	G	27.02%	-0.00300451	0.0106388	0.79	30234
10:53320713	rs10998122	A	G	0.134138	-0.0123098	0.00107524	2.39e-30	5078450	131.066	10:53320713	A	G	12.96%	0.0009995	0.0145367	0.95	30234
10:53771085	rs726195	G	A	0.239932	0.00656162	0.00073278	3.42e-19	5401850	80.1816	10:53771085	G	A	23.03%	0.0109399	0.0102585	0.29	30234
10:5246085	rs17134531	A	G	0.140255	0.0127428	0.00089385	4.11e-46	5384610	203.236	10:5246085	A	G	14.99%	0.00895974	0.0121505	0.47	30234
10:53821238	rs4411238	T	C	0.656984	0.00701543	0.00068802	2.05e-24	4901230	103.97	10:53821238	C	T	31.44%	0.00697561	0.00966825	0.48	30234
10:53826682	rs10824010	C	T	0.362797	-0.00431	0.00067692	1.93e-10	4936670	40.5396	10:53826682	C	T	35.12%	0.00796817	0.00932689	0.4	30234
10:53959455	rs2174257	A	G	0.558844	0.00379768	0.00062502	1.23e-09	5350040	36.9189	10:53959455	G	A	43.14%	-0.002002	0.00987418	0.85	30234
10:54037209	rs1919461	G	A	0.565733	0.00453586	0.0006336	8.14e-13	5212370	51.2494	10:54037209	A	G	40.18%	-0.0010005	0.0121532	0.94	30234
10:54417411	rs6480933	T	C	0.153611	-0.010843	0.00089903	1.7e-33	4871990	145.462	10:54417411	T	C	13.76%	-0.00702461	0.0140628	0.63	30234
10:54467459	rs11814440	A	C	0.534618	0.00851302	0.0006447	8.24e-40	4948820	174.362	10:54467459	C	A	45%	-0.00300451	0.00799003	0.72	30234
10:5415954	rs10904481	G	A	0.325775	-0.0052719	0.00067338	4.92e-15	5190250	61.2934	10:5415954	G	A	29.33%	0.00399202	0.00846408	0.65	30234
10:55884408	rs11004085	C	T	0.35124	0.00441148	0.00065587	1.74e-11	5210360	45.2411	10:55884408	C	T	36.89%	0.0129162	0.00917974	0.16	30234
10:5571549	rs10904523	A	G	0.420467	0.00456447	0.00064629	1.63e-12	5060900	49.8799	10:5571549	A	G	39.63%	0.00796817	0.00971958	0.42	30234
10:5637755	rs2380196	G	A	0.332447	-0.0056802	0.00067285	3.12e-17	5298280	71.2674	10:5637755	G	A	34.2%	0.00796817	0.00952058	0.41	30234
10:5651763	rs1539445	A	G	0.0837859	0.0164974	0.00113444	6.54e-48	5421640	211.479	10:5651763	A	G	9.46%	-0.00904074	0.0154495	0.57	30234
10:5750078	rs11254266	G	T	0.336244	-0.0110437	0.00066073	1.03e-62	5405270	279.371	10:5750078	G	T	33.82%	-0.0273712	0.00947102	0.0039	30234
10:59095288	rs12249388	C	A	0.0639785	-0.0074107	0.00131683	1.83e-08	4924850	31.6708	10:59095288	C	A	4.89%	0.0198026	0.0227104	0.39	30234
10:59985671	rs2790232	T	C	0.0301369	-0.0659743	0.00450549	1.49e-48	4719000	214.42	10:59985671	T	C	2.59%	-0.00904074	0.0335935	0.8	30234
10:60265404	rs7084402	A	G	0.530399	-0.0059696	0.00063627	6.46e-21	5096480	88.0253	10:60265404	G	A	46.16%	-0.0010005	0.00734897	0.9	30234
10:60460821	rs11006230	T	C	0.194094	0.00689504	0.00080171	7.94e-18	5143170	73.9672	10:60460821	T	C	20.48%	-0.002002	0.00926731	0.84	30234
10:61335076	rs4341489	C	T	0.19628	0.0105272	0.00077873	1.22e-41	5406280	182.748	10:61335076	C	T	20.15%	0.0009995	0.0104287	0.93	30234
10:61468518	rs3802694	T	G	0.372176	0.0109818	0.00073618	2.55e-50	5243450	222.525	10:61468518	T	G	39.8%	-0.00501254	0.00856579	0.57	30234
10:61469090	rs1171615	C	T	0.215704	0.0292058	0.00087202	6.29e-246	5164410	1121.72	10:61469090	C	T	22.8%	0.0178399	0.0106623	0.094	30234
10:61566323	rs7099368	T	C	0.583829	-0.0062147	0.00073644	3.2e-17	5253120	71.214	10:61566323	C	T	41.73%	-0.00501254	0.00835691	0.56	30234
10:61668339	rs3763745	C	A	0.217544	-0.0097634	0.00091315	1.11e-26	5263270	114.319	10:61668339	C	A	24.47%	-0.00300451	0.0101602	0.78	30234
10:61702152	rs6479673	T	C	0.179224	0.00539471	0.00089386	1.59e-09	5211330	36.4248	10:61702152	T	C	16.46%	0.0178399	0.0123805	0.15	30234
10:61842498	rs2393595	G	A	0.105944	0.0114627	0.00107995	2.56e-26	4835370	112.659	10:61842498	G	A	10.32%	-0.00400802	0.0129695	0.77	30234
10:61882414	rs10994212	A	G	0.266111	0.00507519	0.00073848	6.31e-12	4984510	47.231	10:61882414	A	G	21.53%	-0.00803217	0.0108926	0.47	30234
10:62140840	rs10821746	T	C	0.361226	-0.0091931	0.00072935	1.99e-36	5323970	158.874	10:62140840	T	C	36.1%	-0.00702461	0.0093229	0.46	30234
10:62207943	rs7070102	A	G	0.435945	0.00514156	0.00071004	4.45e-13	5295020	52.4354	10:62207943	A	G	45.48%	0.0009995	0.0081429	0.91	30234
10:6113782	rs1887027	T	C	0.228799	0.00441419	0.00077195	1.08e-08	5219960	32.6982	10:6113782	T	C	22.02%	-0.0976128	0.0108117	2.9e-18	30234
10:62612714	rs7091284	G	A	0.155646	-0.0051227	0.00087596	4.97e-09	5281250	34.2003	10:62612714	G	A	16.01%	-0.00300451	0.0131029	0.83	30234
10:6174601	rs10905876	G	A	0.181302	-0.0065327	0.00082972	3.45e-15	5337840	61.9901	10:6174601	G	A	18.66%	-0.0640053	0.01161	6.2e-08	30234
10:63211137	rs10821892	T	C	0.171658	-0.0098806	0.00084018	6.26e-32	5331070	138.3	10:63211137	T	C	17.01%	0.00697561	0.0113508	0.55	30234
10:6217706	rs11257080	A	G	0.24759	0.00855215	0.00074686	2.33e-30	4924600	131.121	10:6217706	A	G	26.87%	0.00995033	0.0101107	0.33	30234
10:63523266	rs2675612	T	C	0.294939	-0.0060396	0.00070542	1.11e-17	5253980	73.3028	10:63523266	T	C	28.15%	0.0168571	0.010014	0.092	30234
10:63596968	rs17284864	A	G	0.234689	0.0076037	0.00073981	8.86e-25	5313560	105.635	10:63596968	A	G	26.31%	-0.0010005	0.00815104	0.91	30234
10:63727187	rs4506592	A	G	0.362141	0.0153861	0.00064753	8.39e-125	5405680	564.595	10:63727187	A	G	36.94%	0.0217615	0.00936576	0.02	30234
10:63785089	rs10821944	G	T	0.298393	-0.006141	0.00068559	3.33e-19	5385830	80.2323	10:63785089	G	T	27.57%	0.0934903	0.00967295	1.3e-20	30234
10:63926380	rs7919015	C	T	0.320835	0.00487975	0.00069205	1.77e-12	5072380	49.7187	10:63926380	C	T	34.2%	0.0314987	0.00932466	0.00077	30234
10:64174332	rs4309048	T	C	0.326984	-0.0069216	0.00066431	2.03e-25	5354990	108.56	10:64174332	T	C	33.24%	0.0198026	0.00951022	0.037	30234
10:6286839	rs7916923	C	T	0.435786	-0.0037495	0.00065836	1.23e-08	4808550	32.4354	10:6286839	C	T	47.22%	-0.0191828	0.00930899	0.039	30234
10:64541404	rs224092	A	G	0.41066	0.0122234	0.0007171	3.77e-65	5271360	290.552	10:64541404	A	G	39.24%	-0.0161294	0.00913294	0.077	30234
10:64693119	rs10740099	G	A	0.311428	0.00522292	0.00076287	7.57e-12	5264750	46.8733	10:64693119	G	A	30.47%	-0.0010005	0.0091526	0.92	30234
10:6390107	rs7917676	G	A	0.368944	0.00377144	0.00063668	3.15e-09	5428430	35.0891	10:6390107	G	A	38.68%	-0.0470916	0.00910476	3.6e-07	30234
10:65318766	rs10761785	G	T	0.469944	-0.0157129	0.00064462	3.12e-131	5257280	594.162	10:65318766	G	T	48.76%	0.00598207	0.0082912	0.48	30234
10:65434053	rs16918768	C	T	0.0326868	0.0100716	0.00176099	1.07e-08	5257040	32.7102	10:65434053	C	T	3.14%	-0.0314907	0.0277858	0.26	30234
10:65525834	rs1842189	A	G	0.27726	0.00693884	0.00072722	1.41e-21	4986710	91.0421	10:65525834	A	G	29.35%	0.001998	0.00780948	0.81	30234
10:68424721	rs10509273	G	T	0.48883	-0.0038325	0.00063675	1.76e-09	5064590	36.2265	10:68424721	T	G	51.1%	-0.0120726	0.00878204	0.17	30234
10:68603568	rs12355064	C	T	0.403266	0.00379827	0.00064467	3.82e-09	5157730	34.7134	10:68603568	C	T	45.46%	-0.0130852	0.00908085	0.15	30234
10:6829518	rs11254641	G	A	0.122339	-0.0082223	0.00095696	8.54e-18	5221110	73.8243	10:6829518	G	A	10.94%	-0.0191828	0.0142755	0.18	30234
10:69793644	rs3740055	T	C	0.096407	0.00779744	0.00113566	6.6e-12	4627500	47.1419	10:69793644	T	C	6.82%	-0.0314907	0.0183036	0.085	30234
10:69933921	rs10997975	A	G	0.45536	0.0166794	0.00065324	8.41e-144	5266010	651.952	10:69933921	G	A	51.4%	-0.002002	0.00677007	0.78	30234
10:70220535	rs2031098	A	G	0.097564	-0.0095214	0.00116267	2.63e-16	5111530	67.0639	10:70220535	A	G	8.58%	-0.00501254	0.0149297	0.75	30234
10:70332862	rs12221107	T	C	0.0885707	-0.0445525	0.00166232	3.11e-158	5076210	718.315	10:70332862	T	C	7.37%	-0.018164	0.0177312	0.31	30234
10:70338978	rs10823231	T	C	0.380113	0.0120579	0.00072485	3.89e-62	5330950	276.724	10:70338978	T	C	39.25%	0.0119286	0.00948146	0.21	30234
10:70352140	rs2795870	C	T	0.0492579	-0.0203574	0.00150754	1.49e-41	5339050	182.35	10:70352140	C	T	5.03%	-0.0171462	0.0222749	0.45	30234
10:6904180	rs7098268	G	A	0.414562	-0.0100625	0.00062429	1.89e-58	5421420	259.8	10:6904180	G	A	40.18%	-0.00601807	0.00891845	0.51	30234
10:70405237	rs12241767	A	G	0.13508	0.0449216	0.00212639	4.61e-99	5198290	446.298	10:70405237	A	G	12.11%	-0.0283995	0.0139211	0.041	30234
10:70463568	rs9664270	C	A	0.120871	-0.0319954	0.00218959	2.34e-48	5127810	213.525	10:70463568	C	A	11%	-0.0294288	0.0146365	0.044	30234
10:70716061	rs17556220	T	C	0.0135123	-0.0194077	0.002863	1.21e-11	5143780	45.9521	10:70716061	T	C	1.53%	0.00299551	0.0363867	0.94	30234
10:70796858	rs10998531	G	A	0.168506	-0.0070033	0.00097806	8.04e-13	4767210	51.2713	10:70796858	G	A	14.41%	0.0009995	0.00914345	0.92	30234
10:70858062	rs2805913	T	C	0.1767	-0.0063372	0.00090805	2.98e-12	4754580	48.7052	10:70858062	T	C	13.68%	-0.0171462	0.0139224	0.22	30234
10:70975239	rs5030933	C	T	0.325238	-0.0064695	0.00073936	2.13e-18	4890990	76.5649	10:70975239	C	T	26.4%	0.00299551	0.00969313	0.77	30234
10:71043781	rs10998696	C	T	0.373764	0.00472993	0.00068636	5.53e-12	5258790	47.4904	10:71043781	C	T	38.61%	0.00399202	0.00717669	0.59	30234
10:71245617	rs1227937	A	G	0.292042	0.00787006	0.00069307	6.98e-30	5287240	128.944	10:71245617	A	G	30.12%	0.00299551	0.00826194	0.73	30234
10:71275363	rs10998840	T	C	0.120531	-0.0127379	0.00101307	2.95e-36	4872470	158.094	10:71275363	T	C	8.32%	-0.0242927	0.0160402	0.13	30234
10:71313136	rs192710	T	C	0.340237	-0.005657	0.00066859	2.65e-17	5229650	71.59	10:71313136	T	C	35.18%	0.00598207	0.00907027	0.52	30234
10:71389673	rs10998884	G	A	0.150618	0.00722933	0.00098749	2.46e-13	4674960	53.5958	10:71389673	G	A	15.57%	0.00796817	0.0118084	0.51	30234
10:71393025	rs1132075	A	G	0.311784	0.00759951	0.00073182	2.92e-25	5087220	107.836	10:71393025	A	G	32.31%	-0.00803217	0.00979765	0.42	30234
10:71394060	rs899021	A	G	0.0455066	0.00900248	0.0015601	7.91e-09	5150500	33.2981	10:71394060	A	G	5.74%	0.00498754	0.0194945	0.81	30234
10:7013216	rs2486866	C	T	0.401549	0.00448943	0.00063937	2.19e-12	5269900	49.3035	10:7013216	C	T	37.43%	-0.018164	0.00920162	0.048	30234
10:71709869	rs11816683	A	G	0.236197	0.00447149	0.00073646	1.27e-09	5267160	36.8643	10:71709869	A	G	23.86%	-0.0202027	0.0109652	0.065	30234
10:72015573	rs3812694	G	T	0.0757679	0.0177736	0.00117817	2.01e-51	5294570	227.58	10:72015573	G	T	6.5%	0.00796817	0.0204555	0.71	30234
10:72025954	rs3812696	A	G	0.0648613	0.0147457	0.00124758	3.1e-32	5450060	139.699	10:72025954	A	G	6.24%	-0.0171462	0.0188818	0.37	30234
10:72121809	rs7101097	T	C	0.0548808	-0.0120999	0.00136222	6.54e-19	5348310	78.8986	10:72121809	T	C	5.56%	0.0109399	0.018695	0.57	30234
10:72796318	rs7094645	A	G	0.266723	-0.0052822	0.00070494	6.73e-14	5278880	56.1468	10:72796318	A	G	25.7%	0.0139029	0.0101135	0.17	30234
10:72994947	rs4447093	G	A	0.454304	0.00437879	0.00062709	2.9e-12	5255050	48.7583	10:72994947	G	A	47.04%	0.001998	0.00675654	0.78	30234
10:73536189	rs9415997	A	G	0.18735	0.0104299	0.00081628	2.2e-37	5271690	163.261	10:73536189	A	G	18.69%	0.00299551	0.0117084	0.81	30234
10:73776875	rs16929561	A	G	0.105557	-0.0123299	0.00104198	2.63e-32	5377310	140.023	10:73776875	A	G	10.36%	0.00697561	0.0132187	0.61	30234
10:7252099	rs2762595	A	G	0.105121	-0.0075125	0.0011061	1.11e-11	4631930	46.1297	10:7252099	A	G	9.73%	-0.0212236	0.0150839	0.16	30234
10:74002564	rs12266147	A	G	0.040293	0.0219651	0.0020094	8.18e-28	3653290	119.491	10:74002564	A	G	2.12%	0.107059	0.0440522	0.015	30234
10:7267476	rs11255049	T	C	0.243133	0.00430911	0.00074	5.78e-09	5277560	33.9087	10:7267476	T	C	26.16%	-0.0130852	0.010625	0.22	30234
10:74053313	rs7088870	T	C	0.595559	-0.0054726	0.00069613	3.8e-15	4708430	61.8026	10:74053313	C	T	34.55%	0.0148886	0.00931977	0.11	30234
10:74109459	rs10400019	C	T	0.046703	0.0132826	0.00156823	2.46e-17	4875140	71.7376	10:74109459	C	T	3.29%	-0.00904074	0.0280441	0.76	30234
10:74906304	rs7907180	A	C	0.0128115	0.0564071	0.00313888	3.32e-72	4289210	322.937	10:74906304	A	C	0.73%	-0.0544562	0.0738491	0.47	30234
10:75197051	rs12644	T	C	0.152302	-0.0103929	0.00105578	7.28e-23	3949990	96.9006	10:75197051	T	C	11.14%	-0.0130852	0.0150066	0.39	30234
10:75652447	rs2633306	A	C	0.28739	-0.00971	0.00072112	2.51e-41	5029590	181.311	10:75652447	A	C	26.74%	-0.018164	0.0102155	0.075	30234
10:7439725	rs11255111	A	G	0.0349338	-0.0122193	0.00171772	1.13e-12	5208040	50.6044	10:7439725	A	G	4.03%	-0.036664	0.0223061	0.1	30234
10:75793175	rs12413620	C	T	0.150167	0.00816642	0.00092303	8.95e-19	5290040	78.2766	10:75793175	C	T	13.54%	0.00598207	0.0126835	0.65	30234
10:7451241	rs2249445	A	G	0.164765	-0.0125656	0.0009789	1.03e-37	4575720	164.774	10:7451241	A	G	16.04%	-0.0010005	0.00815104	0.91	30234
10:75934509	rs10824094	T	C	0.580541	0.00408623	0.00067546	1.45e-09	5083140	36.5971	10:75934509	C	T	40.02%	0.0119286	0.00927876	0.2	30234
10:7475082	rs12770965	T	C	0.0914543	-0.0087498	0.00122085	7.67e-13	4871630	51.3655	10:7475082	T	C	9.02%	-0.0151136	0.0153572	0.33	30234
10:76633664	rs16931793	A	G	0.0247039	-0.0152258	0.00213199	9.23e-13	4725340	51.0023	10:76633664	A	G	0.91%	-0.0576291	0.0621949	0.36	30234
10:76820310	rs10824259	G	A	0.293818	0.0122144	0.00071519	2.14e-65	4989420	291.676	10:76820310	G	A	25.49%	0.0363319	0.0103342	0.00047	30234
10:76873427	rs11001296	C	T	0.230745	-0.0080446	0.0007497	7.33e-27	5270080	115.142	10:76873427	C	T	20.28%	0.001998	0.00871348	0.83	30234
10:77216955	rs7090265	C	T	0.544888	-0.0094865	0.00062574	6.47e-52	5309710	229.839	10:77216955	T	C	44.91%	0.00299551	0.00892204	0.75	30234
10:77548286	rs12411465	C	T	0.16912	-0.0102897	0.00083401	5.68e-35	5264690	152.217	10:77548286	C	T	16.47%	-0.0120726	0.011785	0.31	30234
10:77819030	rs2117792	A	G	0.425096	-0.0054864	0.00063782	7.85e-18	5177750	73.991	10:77819030	A	G	45.4%	0.001998	0.00780948	0.81	30234
10:78055054	rs17376389	A	G	0.201787	0.00630158	0.00083334	3.97e-14	5300390	57.1814	10:78055054	A	G	22.55%	0.001998	0.00871348	0.83	30234
10:78068228	rs2579784	A	G	0.166149	-0.005883	0.00102216	8.64e-09	3938210	33.1253	10:78068228	A	G	10.6%	-0.0110609	0.0156722	0.49	30234
10:78108661	rs12413026	A	G	0.380613	0.00491345	0.00071865	8.09e-12	5111750	46.7453	10:78108661	A	G	41.87%	0.001998	0.00871348	0.83	30234
10:78313096	rs2579745	G	C	0.0398497	-0.0111864	0.0019697	1.35e-08	3456500	32.2538	10:78313096	G	C	0.8%	0.0953102	0.0629323	0.13	30234
10:78444456	rs241	T	G	0.511773	0.00664642	0.00063526	1.28e-25	5194830	109.464	10:78444456	T	G	49.76%	0.00598207	0.00866715	0.5	30234
10:78989024	rs480177	G	T	0.176917	0.00726966	0.00083132	2.24e-18	5310810	76.4701	10:78989024	G	T	20.61%	-0.0120726	0.0115507	0.3	30234
10:79316781	rs1248571	G	A	0.0622698	0.00918951	0.00128773	9.59e-13	5394390	50.9255	10:79316781	G	A	5.81%	-0.0171462	0.0196639	0.39	30234
10:7805481	rs2026612	T	C	0.390667	-0.0040918	0.00064256	1.91e-10	5282170	40.551	10:7805481	T	C	42.28%	0.001998	0.00871348	0.83	30234
10:79625407	rs1659390	T	C	0.282802	0.00540828	0.00075836	9.92e-13	5279770	50.859	10:79625407	T	C	28.82%	0.0129162	0.00982898	0.19	30234
10:79660125	rs10430531	C	T	0.247145	-0.0102397	0.00096098	1.64e-26	5293850	113.539	10:79660125	C	T	25.29%	0.00995033	0.0107387	0.36	30234
10:80234372	rs2254238	T	C	0.426273	0.00606852	0.00067321	1.98e-19	5080690	81.2577	10:80234372	T	C	45.1%	0.00498754	0.00811576	0.55	30234
10:80251721	rs7918954	T	C	0.0866459	-0.0079715	0.00111084	7.17e-13	5380610	51.4964	10:80251721	T	C	9.64%	-0.00601807	0.0144427	0.69	30234
10:80342675	rs6480895	T	C	0.342044	0.00400765	0.0006929	7.3e-09	4850850	33.4533	10:80342675	T	C	36.18%	-0.00803217	0.00884523	0.37	30234
10:80468900	rs12256977	A	G	0.0514116	0.00907222	0.00151323	2.03e-09	4675460	35.9432	10:80468900	A	G	4.67%	0.00399202	0.0226607	0.87	30234
10:80522530	rs574984	G	T	0.0884566	-0.010221	0.00112806	1.3e-19	5107600	82.0961	10:80522530	G	T	6.97%	0.00895974	0.0179367	0.63	30234
10:80529202	rs946517	C	T	0.214127	0.00635846	0.00077398	2.12e-16	5282400	67.4908	10:80529202	C	T	22.36%	0.0178399	0.0105978	0.092	30234
10:834626	rs4881529	A	G	0.339147	0.00710618	0.00066086	5.74e-27	5306670	115.625	10:834626	A	G	34.38%	0.00498754	0.00971148	0.62	30234
10:80834685	rs4980022	T	C	0.459757	0.0043555	0.00066115	4.47e-11	5143410	43.3986	10:80834685	C	T	50.83%	0.00299551	0.0079661	0.72	30234
10:80838651	rs7920460	T	C	0.119618	-0.0078783	0.00103232	2.32e-14	4980150	58.242	10:80838651	T	C	9.41%	0.00697561	0.01479	0.65	30234
10:80867175	rs6480919	T	G	0.350333	0.00540763	0.00069119	5.13e-15	5363890	61.2095	10:80867175	T	G	32.86%	0.00697561	0.00887232	0.44	30234
10:80896251	rs12572275	T	C	0.0440928	-0.0120039	0.00158872	4.17e-14	5075870	57.0887	10:80896251	T	C	4.02%	0.00299551	0.0220029	0.9	30234
10:80907147	rs780159	A	G	0.384226	-0.0215277	0.00082376	1.52e-150	4995030	682.958	10:80907147	A	G	41.39%	0.00995033	0.009144	0.28	30234
10:80920370	rs4980038	G	A	0.143684	0.00849435	0.00101272	4.96e-17	5342700	70.3528	10:80920370	G	A	12.12%	-0.00803217	0.01307	0.55	30234
10:80940357	rs4980041	C	T	0.737845	0.00798101	0.00082105	2.47e-22	4913390	94.488	10:80940357	T	C	21.97%	0.0237165	0.0113899	0.037	30234
10:81010850	rs1250600	T	G	0.352039	0.0105485	0.00069887	1.78e-51	5288740	227.818	10:81010850	T	G	35.28%	-0.0140989	0.00930937	0.13	30234
10:81088116	rs12218866	T	C	0.144668	0.00583791	0.00091405	1.69e-10	5353560	40.792	10:81088116	T	C	13.65%	-0.00400802	0.0110546	0.73	30234
10:81089162	rs11002928	A	G	0.19543	0.0160713	0.00091335	2.64e-69	5322290	309.619	10:81089162	A	G	20.97%	-0.0140989	0.010967	0.2	30234
10:81130036	rs1483733	T	C	0.513284	0.0288057	0.0007251	0	5277470	1578.2	10:81130036	C	T	45.12%	0.0129162	0.00939573	0.17	30234
10:81130738	rs4085577	T	G	0.0181774	0.019458	0.0026118	9.33e-14	4254320	55.503	10:81130738	T	G	1.01%	-0.0888312	0.0661065	0.18	30234
10:81160150	rs4980073	C	T	0.163377	-0.0146803	0.00093517	1.56e-55	5445100	246.427	10:81160150	C	T	18.01%	-0.00803217	0.0111327	0.48	30234
10:81169345	rs10824752	G	A	0.247201	-0.0193533	0.00077962	4.91e-136	5241100	616.232	10:81169345	G	A	25.3%	-0.0100503	0.0108466	0.36	30234
10:81182802	rs12360384	A	G	0.421841	-0.0062037	0.00071159	2.83e-18	5081210	76.005	10:81182802	A	G	44.34%	0.0129162	0.00896355	0.15	30234
10:81194236	rs4980080	A	C	0.270118	-0.0051527	0.00071597	6.17e-13	5360930	51.7941	10:81194236	A	C	26.46%	0.0129162	0.010047	0.2	30234
10:81228378	rs7910211	C	T	0.169685	0.00795911	0.00085133	8.85e-21	5349690	87.4044	10:81228378	C	T	16.07%	-0.0151136	0.012272	0.22	30234
10:81789301	rs12265591	A	G	0.430156	-0.0039387	0.00067095	4.35e-09	5209420	34.4608	10:81789301	A	G	42.78%	0.001998	0.00742415	0.8	30234
10:81900893	rs2819878	T	C	0.331419	-0.0066654	0.00069331	6.98e-22	5158730	92.4267	10:81900893	T	C	35.7%	0.0198026	0.00924953	0.032	30234
10:81968903	rs11202112	G	A	0.0929468	-0.0076732	0.00110818	4.39e-12	5040280	47.9438	10:81968903	G	A	10.16%	0.0295588	0.0144893	0.041	30234
10:82174556	rs17617406	G	A	0.126112	0.0064174	0.0010079	1.93e-10	5241260	40.54	10:82174556	G	A	13.58%	-0.002002	0.0147053	0.9	30234
10:8095340	rs2275806	A	G	0.540591	0.00379086	0.00064218	3.57e-09	5067480	34.8467	10:8095340	G	A	43.51%	-0.0171462	0.00895034	0.055	30234
10:83175662	rs975853	T	C	0.238111	0.00727496	0.00074019	8.49e-23	5139800	96.5995	10:83175662	T	C	20.52%	-0.00803217	0.0108926	0.47	30234
10:84149256	rs1317007	C	A	0.684122	-0.0046823	0.00069155	1.28e-11	4948110	45.8428	10:84149256	A	C	27.4%	-0.0100503	0.0102123	0.33	30234
10:84735445	rs1923580	C	T	0.14804	0.0052087	0.00086481	1.71e-09	5421790	36.2758	10:84735445	C	T	16.62%	0.0119286	0.0118803	0.32	30234
10:86279253	rs10887315	C	T	0.219166	0.00680451	0.00076189	4.22e-19	5208050	79.7644	10:86279253	C	T	20.57%	0.0158733	0.0112814	0.16	30234
10:86548952	rs9421478	G	A	0.294797	0.00805378	0.00068151	3.17e-32	5369820	139.655	10:86548952	G	A	30.06%	-0.00904074	0.00995589	0.37	30234
10:87022887	rs11201527	A	G	0.246726	0.00501086	0.00073389	8.62e-12	5190730	46.619	10:87022887	A	G	26.71%	-0.0110609	0.0099606	0.27	30234
10:87469048	rs7914829	T	C	0.495122	-0.0058353	0.0006377	5.66e-20	5150580	83.7324	10:87469048	C	T	48.76%	-0.00904074	0.00847756	0.29	30234
10:87909035	rs12772661	C	A	0.100309	0.00638073	0.00105575	1.51e-09	5102770	36.5274	10:87909035	C	A	8.33%	-0.00501254	0.0169507	0.78	30234
10:88024443	rs2607863	T	C	0.0434212	0.0326459	0.00165174	6.01e-87	5174590	390.637	10:88024443	T	C	5.24%	0.0148886	0.0193421	0.45	30234
10:88069416	rs2217224	A	G	0.627024	0.0106288	0.00070712	4.59e-51	5043330	225.934	10:88069416	G	A	33.92%	0.00995033	0.00991004	0.32	30234
10:88408892	rs2250515	G	T	0.477893	-0.0056958	0.00063561	3.21e-19	5296000	80.3023	10:88408892	G	T	46.46%	-0.00601807	0.00912485	0.52	30234
10:88446254	rs1986382	G	T	0.312503	-0.0052538	0.00076769	7.72e-12	4647740	46.8355	10:88446254	G	T	26.73%	0.00299551	0.0106069	0.79	30234
10:88611122	rs2883420	T	C	0.558571	0.00676591	0.00067613	1.42e-23	4995470	100.136	10:88611122	C	T	38.98%	0.00498754	0.00920326	0.6	30234
10:88852942	rs2296063	T	C	0.326048	-0.0043458	0.00067884	1.53e-10	5298320	40.9831	10:88852942	T	C	32.87%	0.0009995	0.012141	0.94	30234
10:89372233	rs10887732	G	T	0.502107	-0.0046249	0.00066148	2.71e-12	5282890	48.8845	10:89372233	T	G	47.41%	-0.0120726	0.00939079	0.2	30234
10:89445015	rs11202505	G	A	0.132715	0.00677462	0.00097244	3.25e-12	5346100	48.5338	10:89445015	G	A	12.17%	-0.0335568	0.0142008	0.018	30234
10:89555714	rs11816798	C	T	0.295545	-0.0072379	0.00071934	8.14e-24	5215930	101.241	10:89555714	C	T	29.48%	0.0295588	0.00987041	0.0028	30234
10:89630424	rs35161364	T	C	0.0426457	0.0148804	0.0016411	1.22e-19	5205710	82.2165	10:89630424	T	C	3.93%	0.0334348	0.0226415	0.14	30234
10:89774578	rs2785070	C	T	0.465792	0.0160026	0.00075508	1.1e-99	5345270	449.154	10:89774578	C	T	44.81%	0.0411419	0.00885507	4.5e-06	30234
10:89810979	rs534182	T	C	0.339448	-0.0056002	0.00076422	2.34e-13	5411460	53.6995	10:89810979	T	C	32.51%	0.0535408	0.00934037	1.9e-08	30234
10:89820170	rs4405216	C	T	0.15159	0.00811742	0.00107277	3.83e-14	5326740	57.2562	10:89820170	C	T	16.3%	0.0119286	0.0123664	0.34	30234
10:89860534	rs10788582	C	T	0.556772	-0.0048264	0.00068934	2.53e-12	5081290	49.0207	10:89860534	T	C	41.99%	-0.0151136	0.00919502	0.1	30234
10:90072352	rs10509543	C	T	0.266259	-0.0109491	0.00074661	1.08e-48	5399200	215.065	10:90072352	C	T	28.32%	-0.00601807	0.00891845	0.51	30234
10:90160598	rs1426620	T	C	0.228398	0.00582591	0.00080706	5.25e-13	5108350	52.1094	10:90160598	T	C	20.46%	0.0314987	0.0112114	0.005	30234
10:90220678	rs1418481	G	A	0.0879299	0.0134157	0.00117979	5.82e-30	5102670	129.306	10:90220678	G	A	8.63%	0.0168571	0.0161284	0.3	30234
10:90609718	rs4934425	G	A	0.362728	-0.0048025	0.00067056	7.96e-13	5155390	51.2932	10:90609718	G	A	32.98%	-0.00400802	0.0099433	0.7	30234
10:91161355	rs303212	T	C	0.707488	-0.007634	0.0007018	1.47e-27	5044060	118.325	10:91161355	C	T	25.11%	-0.00803217	0.0100039	0.43	30234
10:91234155	rs17122257	G	T	0.0914963	0.00808214	0.00110236	2.27e-13	5138840	53.7534	10:91234155	G	T	8.86%	-0.00904074	0.0158425	0.58	30234
10:91461153	rs11593892	A	C	0.213672	0.00466946	0.00082073	1.27e-08	4636650	32.3693	10:91461153	A	C	22.93%	-0.0232686	0.0108684	0.032	30234
10:91581305	rs17127699	A	G	0.0307053	0.012801	0.0018602	5.92e-12	5000710	47.3553	10:91581305	A	G	3.01%	0.001998	0.0290588	0.95	30234
10:92047571	rs10509598	A	G	0.150903	0.00480043	0.00086236	2.6e-08	5388190	30.9873	10:92047571	A	G	16.93%	-0.00702461	0.0117114	0.56	30234
10:92501650	rs1418213	A	G	0.162473	-0.0054844	0.00085358	1.32e-10	5208500	41.2829	10:92501650	A	G	14.17%	0.001998	0.0146759	0.9	30234
10:92716619	rs4411211	C	T	0.427167	-0.0058831	0.00063788	2.89e-20	5212700	85.0618	10:92716619	C	T	43.11%	-0.0242927	0.00923151	0.0085	30234
10:92926700	rs11186478	A	G	0.0561136	0.0131756	0.00143576	4.45e-20	5156700	84.2126	10:92926700	A	G	6.25%	0.00895974	0.0174459	0.62	30234
10:92938899	rs7069106	A	C	0.0932471	0.0285656	0.00109416	3.01e-150	5357980	681.593	10:92938899	A	C	10.2%	0.00895974	0.0149377	0.56	30234
10:92982908	rs11186505	A	G	0.254228	0.0120305	0.00099129	6.79e-34	5281100	147.288	10:92982908	A	G	27.43%	-0.002002	0.00926731	0.84	30234
10:93041869	rs7074612	C	T	0.052934	0.0198328	0.00152682	1.4e-38	4676570	168.73	10:93041869	C	T	5.24%	-0.0212236	0.0211377	0.32	30234
10:93359794	rs7903829	T	G	0.0718856	-0.0133152	0.00120985	3.59e-28	5415840	121.125	10:93359794	T	G	7.83%	-0.00702461	0.0158197	0.67	30234
10:93360302	rs11591635	C	T	0.0984213	0.0188247	0.00108059	5.75e-68	5254730	303.483	10:93360302	C	T	8.7%	-0.0110609	0.0167711	0.52	30234
10:93624672	rs2258946	A	G	0.138957	-0.0116394	0.00092858	4.83e-36	5224080	157.117	10:93624672	A	G	14.8%	0.0109399	0.0125463	0.39	30234
10:94052164	rs12411618	T	C	0.132611	0.0088346	0.00099171	5.17e-19	4807950	79.3605	10:94052164	T	C	15.08%	-0.0325232	0.0125952	0.0098	30234
10:94626221	rs10786055	G	T	0.0406333	0.0133471	0.00176229	3.63e-14	4296120	57.3613	10:94626221	G	T	4.66%	-0.00501254	0.0186255	0.8	30234
10:94717451	rs17108019	C	A	0.0257083	-0.0127342	0.00215648	3.52e-09	4417310	34.87	10:94717451	C	A	0.89%	-0.0283995	0.0497657	0.58	30234
10:94899803	rs4918430	T	C	0.129359	0.00726306	0.00101561	8.59e-13	5145080	51.1429	10:94899803	T	C	12.63%	-0.00601807	0.0135529	0.67	30234
10:94985501	rs11187334	T	C	0.459701	-0.0091107	0.00068931	6.99e-40	5040290	174.693	10:94985501	T	C	50.07%	-0.00803217	0.00849586	0.35	30234
10:95006977	rs11187345	A	G	0.0793752	0.00982676	0.00126424	7.67e-15	5394250	60.4173	10:95006977	A	G	8.05%	0.00598207	0.0164992	0.73	30234
10:95063106	rs11597398	A	G	0.112907	0.00885293	0.00110731	1.3e-15	4902530	63.9198	10:95063106	A	G	11.63%	-0.002002	0.0105666	0.86	30234
10:95320440	rs1889931	C	T	0.256139	0.0123769	0.00082036	1.97e-51	4832580	227.622	10:95320440	C	T	22.3%	-0.0130852	0.0113113	0.25	30234
10:95348182	rs10882272	C	T	0.368572	-0.0103089	0.00071103	1.24e-47	5225570	210.208	10:95348182	C	T	38.44%	-0.0232686	0.009155	0.011	30234
10:95579110	rs4919543	G	A	0.178417	0.00483076	0.00085222	1.44e-08	5074880	32.1312	10:95579110	G	A	17.28%	0.00995033	0.0118889	0.41	30234
10:95736964	rs1223577	A	G	0.224382	-0.0055089	0.00077363	1.07e-12	5038990	50.7064	10:95736964	A	G	20.96%	-0.00400802	0.0119378	0.75	30234
10:95754732	rs3814689	C	T	0.264595	0.00865506	0.00072681	1.07e-32	5247960	141.807	10:95754732	C	T	27.52%	-0.00601807	0.00891845	0.51	30234
10:95981663	rs1108446	T	C	0.354633	-0.0080151	0.00069708	1.35e-30	5303770	132.206	10:95981663	T	C	34.59%	0.0148886	0.00931977	0.11	30234
10:96104086	rs17439123	A	G	0.149916	-0.015197	0.000912	2.42e-62	5222840	277.668	10:96104086	A	G	15.46%	0.00399202	0.0114339	0.74	30234
10:96387079	rs11188044	G	A	0.183537	0.00795175	0.00085187	1.02e-20	5186220	87.1322	10:96387079	G	A	17.34%	0.0295588	0.0117728	0.012	30234
10:97056871	rs12778481	A	G	0.186188	-0.0069445	0.00084082	1.47e-16	4830410	68.2144	10:97056871	A	G	20.29%	-0.0294288	0.0109667	0.0073	30234
10:97071364	rs3814148	G	A	0.441033	-0.0043108	0.00063734	1.35e-11	5215810	45.7481	10:97071364	G	A	43.33%	0.0119286	0.00948146	0.21	30234
10:97531724	rs35700869	A	G	0.100804	-0.0078175	0.00111642	2.52e-12	5188010	49.0321	10:97531724	A	G	10.27%	-0.018164	0.0150629	0.23	30234
10:97862580	rs11188604	G	T	0.324577	-0.0350523	0.0008724	0	5115650	1614.36	10:97862580	G	T	35.56%	0.00895974	0.0096696	0.36	30234
10:97870781	rs1172943	G	A	0.349663	-0.0172265	0.00085427	1.98e-90	5233870	406.634	10:97870781	G	A	36.89%	0.0009995	0.00734162	0.9	30234
10:98168154	rs4917737	C	T	0.345267	0.00409664	0.00067162	1.06e-09	5058250	37.2056	10:98168154	C	T	31.27%	-0.0120726	0.00939079	0.2	30234
10:98317777	rs11188826	C	T	0.0270211	0.0118388	0.00209805	1.67e-08	4422360	31.8408	10:98317777	C	T	1.58%	-0.0161294	0.0414065	0.71	30234
10:98703217	rs7080839	A	G	0.76686	0.0123773	0.00113582	1.19e-27	4817530	118.75	10:98703217	G	A	19.51%	0.00697561	0.0119204	0.57	30234
10:98712188	rs7082838	G	T	0.111132	0.0364148	0.00150689	5.12e-129	4975920	583.973	10:98712188	G	T	10.72%	0.0148886	0.014245	0.3	30234
10:98809229	rs12098593	A	G	0.101786	0.0068097	0.00110421	6.96e-10	4834850	38.0323	10:98809229	A	G	10.38%	-0.00904074	0.0150727	0.56	30234
10:99004171	rs793529	G	A	0.059221	0.00847651	0.00143648	3.62e-09	4577050	34.8205	10:99004171	G	A	3.41%	0.0237165	0.0295384	0.43	30234
10:99125949	rs2275580	T	C	0.559469	-0.0043736	0.00064732	1.41e-11	5193230	45.6499	10:99125949	C	T	41.49%	-0.002002	0.00825328	0.82	30234
10:99272669	rs11189249	G	A	0.413236	-0.0044515	0.00064209	4.13e-12	5193170	48.0641	10:99272669	G	A	42.96%	-0.00400802	0.00825471	0.64	30234
10:99463684	rs6584147	T	C	0.284488	-0.0050531	0.00072069	2.36e-12	4887210	49.1608	10:99463684	T	C	23.95%	-0.0232686	0.0109936	0.034	30234
10:100013438	rs17524355	T	C	0.184916	-0.0061758	0.000857	5.75e-13	5306740	51.9308	10:100013438	T	C	19.97%	-0.00803217	0.0106601	0.46	30234
10:100017453	rs1983864	G	T	0.35213	0.0153229	0.0006995	2.31e-106	5275660	479.851	10:100017453	G	T	33.74%	0.0198026	0.0094595	0.036	30234
10:101229527	rs2862596	T	C	0.43044	0.00354063	0.00062775	1.7e-08	5342240	31.8118	10:101229527	T	C	44.41%	-0.00803217	0.0092116	0.39	30234
10:101633310	rs10509739	T	C	0.0761523	-0.0071278	0.00121906	5.01e-09	5006480	34.187	10:101633310	T	C	8.02%	-0.0151136	0.0159861	0.35	30234
10:101713254	rs11190338	T	C	0.0443403	-0.0098844	0.00154342	1.51e-10	5353490	41.014	10:101713254	T	C	4.13%	-0.0418642	0.0233019	0.072	30234
11:100610546	rs604723	T	C	0.290066	0.00509417	0.00070121	3.73e-13	5118220	52.7777	11:100610546	T	C	27.51%	-0.0161294	0.010375	0.12	30234
11:100750405	rs11224500	T	C	0.288737	0.00454363	0.00069027	4.63e-11	5364780	43.3279	11:100750405	T	C	29.58%	0.00796817	0.0101348	0.44	30234
11:1009307	rs11246379	T	C	0.0786616	-0.009011	0.00122345	1.77e-13	4803130	54.2467	11:1009307	T	C	8.29%	0.00796817	0.0179446	0.67	30234
11:100822315	rs7939782	C	T	0.419757	-0.0038019	0.00065853	7.77e-09	4937830	33.3311	11:100822315	C	T	41.43%	0.00598207	0.00950421	0.54	30234
11:100909186	rs11224563	T	C	0.1421	-0.0076164	0.00088974	1.13e-17	5409220	73.2779	11:100909186	T	C	16.07%	0.00895974	0.0124183	0.48	30234
11:10127309	rs7102016	C	T	0.450027	0.0116519	0.00064006	4.77e-74	5244350	331.4	11:10127309	C	T	44%	0.00498754	0.00831523	0.56	30234
11:101373514	rs11224805	A	G	0.108665	0.00639216	0.00103375	6.27e-10	5253200	38.2353	11:101373514	A	G	11.87%	-0.0151136	0.0136101	0.27	30234
11:101450781	rs4754780	C	T	0.253427	-0.0093555	0.00075066	1.19e-35	5073230	155.327	11:101450781	C	T	25.15%	-0.00400802	0.0102892	0.71	30234
11:101775663	rs1661409	A	G	0.407296	-0.0076112	0.00066449	2.24e-30	5346280	131.199	11:101775663	A	G	41.64%	-0.00501254	0.0094987	0.61	30234
11:102074614	rs10895272	C	T	0.3372	-0.008639	0.00066445	1.19e-38	5265710	169.045	11:102074614	C	T	34.03%	0.0009995	0.0104287	0.93	30234
11:102901002	rs581359	T	G	0.461279	-0.0039281	0.0006295	4.37e-10	5239150	38.938	11:102901002	T	G	44.48%	-0.0161294	0.00904022	0.074	30234
11:103779025	rs11226057	G	A	0.463604	-0.0051275	0.00062086	1.47e-16	5376730	68.2062	11:103779025	G	A	47.71%	0.0158733	0.00922621	0.085	30234
11:103871039	rs10791660	A	C	0.175508	-0.0099055	0.00080832	1.59e-34	5415470	150.171	11:103871039	A	C	18.43%	-0.0010005	0.00734897	0.9	30234
11:10478228	rs2071020	T	C	0.469109	0.00344289	0.00062258	3.2e-08	5371660	30.5813	11:10478228	T	C	45.43%	-0.00803217	0.00866854	0.36	30234
11:10554630	rs1350991	C	T	0.331677	0.00410922	0.00065543	3.62e-10	5404080	39.3067	11:10554630	C	T	34.52%	0.0009995	0.00527539	0.86	30234
11:10691080	rs903823	G	A	0.348479	0.00402547	0.0006567	8.8e-10	5266820	37.575	11:10691080	G	A	37.83%	0.0198026	0.0094081	0.035	30234
11:108288808	rs10431061	T	G	0.431488	0.00528542	0.00062386	2.41e-17	5347530	71.7769	11:108288808	T	G	41.51%	0.001998	0.00985445	0.85	30234
11:10881074	rs771373	A	G	0.13741	-0.0058135	0.00096052	1.43e-09	5004030	36.6322	11:10881074	A	G	14.19%	-0.0130852	0.0125196	0.3	30234
11:10921512	rs7932891	A	G	0.296725	0.00783368	0.00070993	2.61e-28	5193480	121.759	11:10921512	A	G	29.28%	0.00697561	0.00945977	0.47	30234
11:109943972	rs7113219	C	T	0.301472	0.00718019	0.00075855	2.92e-21	4862570	89.5991	11:109943972	C	T	25.93%	0.00895974	0.00986669	0.37	30234
11:109995704	rs630839	G	A	0.288245	0.00461014	0.00072429	1.95e-10	5453210	40.5138	11:109995704	G	A	29.98%	-0.00803217	0.00979765	0.42	30234
11:110181512	rs4753885	G	A	0.312143	-0.0057452	0.0006883	7e-17	5239480	69.6714	11:110181512	G	A	29.84%	0.001998	0.00985445	0.85	30234
11:110227924	rs11213366	T	C	0.252438	-0.0054058	0.00075968	1.11e-12	5379400	50.6359	11:110227924	T	C	25.93%	-0.002002	0.0113644	0.87	30234
11:110298547	rs4753891	A	G	0.299569	0.00966064	0.00073675	2.79e-39	5351760	171.938	11:110298547	A	G	28.72%	-0.0151136	0.00972168	0.12	30234
11:110451885	rs10488765	G	A	0.0655603	0.00951517	0.00126977	6.7e-14	5460710	56.1543	11:110451885	G	A	7.06%	0.00399202	0.0156034	0.81	30234
11:111384426	rs28690953	G	T	0.120599	0.00635195	0.00100288	2.39e-10	5204920	40.1159	11:111384426	G	T	14.07%	-0.0242927	0.013136	0.064	30234
11:111410833	rs614725	T	G	0.0524864	-0.0127733	0.00168604	3.57e-14	3741590	57.3945	11:111410833	T	G	3.14%	0.001998	0.0242699	0.94	30234
11:111776066	rs12808601	A	G	0.300277	-0.0076753	0.00071763	1.07e-26	5222260	114.39	11:111776066	A	G	29.91%	0.0207825	0.0100334	0.038	30234
11:112435333	rs7109000	A	C	0.424643	0.00468959	0.00062194	4.69e-14	5414310	56.8555	11:112435333	A	C	43.12%	-0.00601807	0.00912485	0.52	30234
11:112921522	rs10891498	A	G	0.547603	-0.0056813	0.00063338	2.97e-19	5160900	80.4575	11:112921522	G	A	41.78%	-0.00702461	0.00874901	0.43	30234
11:113264470	rs4938013	A	C	0.333131	0.00396039	0.00066699	2.89e-09	5444370	35.2563	11:113264470	A	C	32.33%	0.00995033	0.00933049	0.29	30234
11:113336172	rs11601054	A	G	0.329142	0.00486185	0.00068456	1.23e-12	5221300	50.4406	11:113336172	A	G	37.02%	-0.00702461	0.00874901	0.43	30234
11:113501655	rs2886189	G	A	0.46556	0.00476381	0.00062688	2.98e-14	5390490	57.7484	11:113501655	G	A	46.55%	0.00796817	0.00952058	0.41	30234
11:113904382	rs10891623	C	T	0.586345	0.00445835	0.00065911	1.34e-11	4976370	45.7544	11:113904382	T	C	38.67%	0.00895974	0.00874629	0.31	30234
11:113945609	rs1672692	A	G	0.171147	0.00525698	0.00087638	1.99e-09	5451560	35.9822	11:113945609	A	G	17.17%	-0.0010005	0.00734897	0.9	30234
11:113949131	rs7113940	G	T	0.388704	-0.0043462	0.00070509	7.09e-10	5035920	37.9953	11:113949131	G	T	41.66%	0.0139029	0.00941482	0.14	30234
11:114023946	rs11214881	C	T	0.129449	-0.0064789	0.00099228	6.61e-11	5013350	42.6318	11:114023946	C	T	12.74%	0.0139029	0.0138466	0.32	30234
11:114028774	rs622200	C	T	0.158829	0.00541522	0.00091264	2.96e-09	4892400	35.2073	11:114028774	C	T	16.57%	0.0285875	0.0120978	0.018	30234
11:114032484	rs665731	T	C	0.194035	-0.0089156	0.00084374	4.25e-26	5071560	111.656	11:114032484	T	C	19.28%	-0.0100503	0.0115261	0.39	30234
11:114037570	rs12275428	A	G	0.0466362	0.0142354	0.00160472	7.25e-19	5095400	78.6939	11:114037570	A	G	3.9%	-0.0120726	0.0217036	0.59	30234
11:114101709	rs370634	C	T	0.619747	0.00562262	0.00066229	2.07e-17	5244050	72.0744	11:114101709	T	C	35.87%	-0.002002	0.00926731	0.84	30234
11:114906630	rs7114464	A	G	0.580902	0.00363104	0.00063283	9.59e-09	5335500	32.9221	11:114906630	G	A	39.62%	-0.00300451	0.00799003	0.72	30234
11:115063641	rs7101437	A	G	0.486256	-0.0087842	0.00062938	2.86e-44	5275580	194.795	11:115063641	A	G	51.59%	0.0285875	0.00903144	0.0016	30234
11:115454258	rs2085833	T	C	0.39332	0.00412321	0.00066315	5.05e-10	5216170	38.6587	11:115454258	T	C	43.88%	-0.0110609	0.00917256	0.23	30234
11:116662579	rs651821	C	T	0.0925858	-0.0079763	0.00121547	5.3e-11	5080170	43.064	11:116662579	C	T	6.59%	0.0207825	0.0183375	0.26	30234
11:116932561	rs11216257	C	T	0.218819	0.00982866	0.00086276	4.58e-30	4903860	129.78	11:116932561	C	T	17.28%	-0.0253178	0.0119617	0.034	30234
11:117120473	rs509565	T	C	0.405402	0.00475772	0.00067011	1.25e-12	5038910	50.4087	11:117120473	C	T	54.2%	0.00995033	0.00860142	0.25	30234
11:117283939	rs11822288	A	G	0.0209725	0.0132416	0.00227568	5.93e-09	4903520	33.8578	11:117283939	A	G	2.04%	-0.00501254	0.0307807	0.88	30234
11:11784626	rs12222268	T	C	0.221688	0.00523897	0.00079402	4.17e-11	5175010	43.534	11:11784626	T	C	20.06%	0.00299551	0.0117084	0.81	30234
11:118005119	rs868344	C	T	0.303101	0.00534847	0.00068802	7.62e-15	5231240	60.4306	11:118005119	C	T	34.1%	0.0119286	0.00907739	0.19	30234
11:118231584	rs4938507	G	A	0.13857	-0.0082846	0.00096462	8.81e-18	4922380	73.7616	11:118231584	G	A	13.55%	-0.0222456	0.0131746	0.091	30234
11:118442234	rs7110984	A	G	0.0478782	0.00901728	0.00160308	1.86e-08	4507380	31.6403	11:118442234	A	G	4.61%	0.0168571	0.0214406	0.44	30234
11:118488782	rs11216930	C	A	0.222983	-0.0181027	0.00103008	3.89e-69	5377870	308.848	11:118488782	C	A	22.76%	0.00399202	0.00927652	0.68	30234
11:118632522	rs581045	T	C	0.418091	0.016951	0.00073291	2.4e-118	5182640	534.921	11:118632522	T	C	40.89%	-0.0356272	0.00894297	7.8e-05	30234
11:118642999	rs10892287	C	T	0.186313	0.0206951	0.00118333	1.74e-68	5247700	305.86	11:118642999	C	T	20.23%	0.001998	0.00871348	0.83	30234
11:118765600	rs3922	G	A	0.419647	-0.0093376	0.00073086	2.23e-37	4682850	163.231	11:118765600	G	A	41.24%	0.0148886	0.00905812	0.1	30234
11:118801235	rs602716	A	G	0.348485	0.00883727	0.00074788	3.21e-32	4647500	139.628	11:118801235	A	G	36.62%	0.001998	0.00871348	0.83	30234
11:118925935	rs511134	A	G	0.0151412	-0.0261148	0.00266493	1.13e-22	4855590	96.0289	11:118925935	A	G	1.09%	-0.026344	0.0512956	0.62	30234
11:118967291	rs7759	G	A	0.36253	-0.0070165	0.00065979	2.06e-26	5347870	113.091	11:118967291	G	A	36.22%	0.0168571	0.00911528	0.064	30234
11:11939811	rs12225231	C	T	0.272519	-0.007397	0.00078368	3.77e-21	5302240	89.091	11:11939811	C	T	29.54%	0.0129162	0.010047	0.2	30234
11:119203359	rs2511847	A	G	0.126608	0.00630377	0.00095335	3.79e-11	5281090	43.7216	11:119203359	A	G	13.36%	-0.0100503	0.0133386	0.46	30234
11:119299408	rs12417523	T	C	0.271944	0.00530854	0.00069159	1.64e-14	5422440	58.9186	11:119299408	T	C	29.57%	-0.00803217	0.0100039	0.43	30234
11:11986061	rs3206824	T	C	0.235465	-0.0191757	0.00081243	3.6e-123	5373530	557.097	11:11986061	T	C	24.41%	-0.0222456	0.0103906	0.032	30234
11:12003266	rs7479744	T	C	0.266966	0.00408101	0.00071255	1.02e-08	5195970	32.8023	11:12003266	T	C	28.94%	0.001998	0.0122692	0.88	30234
11:119792173	rs17123485	C	T	0.0715891	-0.0082243	0.00122291	1.75e-11	5152370	45.2282	11:119792173	C	T	5.83%	-0.00904074	0.0186198	0.64	30234
11:12022898	rs3750940	G	A	0.187817	0.00845278	0.00079868	3.56e-26	5295160	112.009	11:12022898	G	A	19.52%	-0.0110609	0.0112392	0.33	30234
11:120166358	rs744983	A	G	0.690437	-0.0086322	0.00078844	6.76e-28	4325320	119.869	11:120166358	G	A	25.46%	-0.0151136	0.0104885	0.15	30234
11:120173354	rs2096884	A	G	0.183392	-0.0063009	0.00088273	9.47e-13	4764310	50.9506	11:120173354	A	G	14.95%	0.0178399	0.0129774	0.17	30234
11:120326277	rs476636	G	A	0.159443	0.0101514	0.00128605	2.94e-15	2603440	62.3069	11:120326277	G	A	14.9%	-0.0202027	0.0129952	0.12	30234
11:120331701	rs4938807	A	C	0.179017	-0.0206893	0.00084295	5.03e-133	5432280	602.404	11:120331701	A	C	16.93%	0.0246926	0.0121636	0.042	30234
11:120371518	rs7929360	C	T	0.239277	0.00596834	0.00077108	9.92e-15	4910790	59.9112	11:120371518	C	T	25.07%	0.0256677	0.0104537	0.014	30234
11:12116758	rs11022171	C	A	0.306663	0.00547251	0.00070058	5.65e-15	4922170	61.018	11:12116758	C	A	32.6%	0.001998	0.00823679	0.82	30234
11:121115129	rs1941306	C	A	0.39305	0.0034954	0.00063277	3.31e-08	5363750	30.5142	11:121115129	C	A	37.66%	0.00299551	0.00857971	0.74	30234
11:121308525	rs668053	A	G	0.477003	-0.0053801	0.00061962	3.86e-18	5373830	75.3928	11:121308525	A	G	47.12%	0.00498754	0.00831523	0.56	30234
11:12172059	rs9804570	T	C	0.252914	-0.0057262	0.00074771	1.88e-14	5023560	58.6498	11:12172059	T	C	25.57%	0.0119286	0.0107419	0.27	30234
11:121634334	rs1944689	G	T	0.232325	-0.0079603	0.0007454	1.27e-26	5230280	114.046	11:121634334	G	T	22.53%	0.0158733	0.0112814	0.16	30234
11:121683781	rs528956	C	T	0.636517	0.00882069	0.00074471	2.3e-32	4928870	140.291	11:121683781	T	C	33.15%	-0.0130852	0.00951868	0.17	30234
11:121740985	rs11218435	T	C	0.0427525	0.0147487	0.0015905	1.81e-20	5502090	85.9885	11:121740985	T	C	4.34%	-0.0100503	0.0219531	0.66	30234
11:121766888	rs1219391	A	G	0.111695	-0.0094814	0.0013005	3.09e-13	3508120	53.1526	11:121766888	A	G	8.62%	-0.0202027	0.0164043	0.22	30234
11:121929227	rs4367955	G	A	0.198869	0.00535577	0.0007854	9.16e-12	5416060	46.501	11:121929227	G	A	19.33%	-0.00702461	0.010651	0.52	30234
11:121938527	rs4608085	G	T	0.429699	0.0112922	0.00065655	2.68e-66	5232640	295.816	11:121938527	G	T	42.19%	-0.00803217	0.00902616	0.38	30234
11:122022927	rs543412	T	C	0.308906	0.00522949	0.00070062	8.39e-14	5046320	55.7126	11:122022927	T	C	30.69%	0.0109399	0.0100534	0.28	30234
11:122050913	rs488062	G	A	0.329357	0.00437601	0.0007202	1.23e-09	5300920	36.919	11:122050913	G	A	32.22%	-0.00601807	0.00912485	0.52	30234
11:122084828	rs12801793	T	G	0.208452	0.00720893	0.00083135	4.27e-18	5182170	75.1924	11:122084828	T	G	21.39%	0.00399202	0.00927652	0.68	30234
11:12255277	rs7930902	G	A	0.466567	0.00574678	0.0006637	4.77e-18	4826220	74.9731	11:12255277	G	A	52.31%	-0.0191828	0.00896002	0.032	30234
11:122506008	rs6589938	T	G	0.381916	-0.005873	0.00063919	4e-20	5333670	84.4229	11:122506008	T	G	38.56%	-0.0253178	0.00922713	0.0061	30234
11:122684332	rs7940959	G	A	0.158512	-0.0050997	0.00085493	2.45e-09	5307540	35.5818	11:122684332	G	A	15.41%	-0.0191828	0.0133124	0.15	30234
11:122757120	rs4936758	T	C	0.286658	0.00779729	0.00069136	1.68e-29	5293250	127.198	11:122757120	T	C	25.37%	0.0109399	0.0108956	0.32	30234
11:122804133	rs4293126	A	G	0.469953	0.0140112	0.00070439	4.83e-88	5330590	395.662	11:122804133	A	G	48.18%	0.00299551	0.0079661	0.72	30234
11:122847880	rs7930974	T	C	0.026045	0.0182221	0.00297841	9.47e-10	2269350	37.4307	11:122847880	T	C	0.4%	0.31554	0.174399	0.07	30234
11:122851155	rs11218912	A	G	0.372403	0.00768729	0.00073115	7.44e-26	5268540	110.544	11:122851155	A	G	39.02%	-0.00803217	0.00902616	0.38	30234
11:122962900	rs7113273	C	T	0.29405	0.00468219	0.00068534	8.38e-12	5257330	46.6752	11:122962900	C	T	27.28%	-0.002002	0.00873092	0.83	30234
11:123243942	rs11822822	G	A	0.234316	0.00492358	0.00076551	1.26e-10	4870960	41.3676	11:123243942	G	A	22.6%	0.00299551	0.0117084	0.81	30234
11:123420423	rs1290809	G	A	0.303587	-0.0061789	0.00067482	5.37e-20	5308570	83.8391	11:123420423	G	A	27.82%	-0.00400802	0.00961881	0.69	30234
11:124762165	rs12417435	G	A	0.0825706	0.00634677	0.00111897	1.41e-08	5462380	32.1713	11:124762165	G	A	9.02%	-0.00300451	0.0170551	0.87	30234
11:125025253	rs11219930	G	A	0.271993	-0.0059476	0.00071968	1.41e-16	5184690	68.2975	11:125025253	G	A	29.76%	0.00299551	0.0079661	0.72	30234
11:125364841	rs2702009	C	T	0.286646	0.00460211	0.00072166	1.8e-10	5393730	40.6676	11:125364841	C	T	27.5%	-0.0151136	0.0102347	0.14	30234
11:125489621	rs540723	A	G	0.122133	0.0083427	0.00097722	1.38e-17	5430420	72.8834	11:125489621	A	G	11.8%	-0.00702461	0.0129622	0.6	30234
11:125818978	rs632791	A	G	0.358557	-0.0078316	0.00073621	1.99e-26	5329230	113.161	11:125818978	A	G	32.89%	-0.00501254	0.00796384	0.54	30234
11:125979757	rs608251	A	C	0.220762	-0.0136566	0.00078717	2.01e-67	5156380	300.987	11:125979757	A	C	25.52%	0.00697561	0.00945977	0.47	30234
11:126004075	rs7930128	A	G	0.0721394	-0.010222	0.0016062	1.96e-10	2963440	40.5016	11:126004075	A	G	1.71%	0.0334348	0.0776946	0.68	30234
11:126026645	rs12421177	T	C	0.279393	0.0063641	0.00071228	4.08e-19	5447680	79.8312	11:126026645	T	C	29.43%	-0.00300451	0.00828677	0.73	30234
11:126167474	rs8177388	T	C	0.120337	0.0113287	0.00107892	8.63e-26	5474890	110.251	11:126167474	T	C	12.34%	-0.0232686	0.0141565	0.1	30234
11:126184045	rs2936613	T	G	0.22731	-0.0081033	0.0008169	3.42e-23	4948220	98.3979	11:126184045	T	G	NA%	0.0285875	0.0327852	0.39	30234
11:126228659	rs4937122	G	T	0.135179	-0.0121596	0.00135046	2.17e-19	4218500	81.0728	11:126228659	G	T	8.13%	-0.0120726	0.0174914	0.5	30234
11:126232385	rs3967200	T	C	0.152577	0.0217767	0.0011858	2.52e-75	5213120	337.257	11:126232385	T	C	13.74%	-0.00501254	0.0133301	0.72	30234
11:126274197	rs6590203	A	G	0.573596	-0.0062829	0.00065643	1.06e-21	5373170	91.6101	11:126274197	G	A	40.79%	-0.0100503	0.0100096	0.32	30234
11:126278203	rs2298475	C	T	0.0838385	-0.0208677	0.00133249	2.81e-55	5389550	245.257	11:126278203	C	T	7.4%	0.00299551	0.0183946	0.88	30234
11:126305755	rs11605349	C	T	0.102111	-0.0064825	0.00110173	4.01e-09	4744890	34.6206	11:126305755	C	T	10.52%	0.001998	0.0105455	0.86	30234
11:12680733	rs10831894	A	G	0.436196	0.0152868	0.00068487	2.33e-110	5372990	498.215	11:12680733	A	G	46.5%	-0.0242927	0.00908376	0.0075	30234
11:12716675	rs12807395	G	T	0.0780174	0.0084143	0.00132319	2.03e-10	4582220	40.4382	11:12716675	G	T	8.87%	-0.018164	0.016027	0.26	30234
11:127114435	rs2708529	G	A	0.117238	-0.005336	0.00095334	2.18e-08	5433380	31.3282	11:127114435	G	A	10.98%	0.0109399	0.0142123	0.45	30234
11:12794946	rs3915398	G	A	0.121971	0.0108593	0.00101869	1.56e-26	5024790	113.637	11:12794946	G	A	11.62%	-0.002002	0.0113644	0.87	30234
11:127948238	rs7119096	A	G	0.389919	0.0105813	0.00067541	2.57e-55	5365900	245.439	11:127948238	A	G	41.54%	-0.0120726	0.00898418	0.18	30234
11:127967797	rs10893818	G	T	0.239823	-0.0064942	0.00084894	2.01e-14	5164100	58.5191	11:127967797	G	T	22.73%	-0.0100503	0.0104192	0.34	30234
11:128025103	rs10893822	C	A	0.0853591	-0.0129353	0.00130519	3.74e-23	5043220	98.2213	11:128025103	C	A	6.6%	-0.0325232	0.0182286	0.074	30234
11:128163457	rs12418638	T	C	0.206379	0.00591518	0.00078891	6.48e-14	5362040	56.2187	11:128163457	T	C	21.8%	0.0582689	0.0104056	3.9e-08	30234
11:128236498	rs10893859	T	C	0.447786	0.00463182	0.00063018	1.98e-13	5382760	54.0224	11:128236498	T	C	45.59%	0.0198026	0.00890835	0.026	30234
11:128317168	rs7932088	T	G	0.37791	-0.0036924	0.00064661	1.13e-08	5433780	32.6086	11:128317168	T	G	39.03%	-0.0222456	0.00941404	0.018	30234
11:128381867	rs7108992	A	C	0.317761	0.0103036	0.00076306	1.5e-41	5412770	182.331	11:128381867	A	C	33.45%	0.0129162	0.00982898	0.19	30234
11:128441497	rs7928282	A	G	0.364869	-0.0126163	0.00076595	5.88e-61	5246580	271.308	11:128441497	A	G	39.99%	0.0148886	0.00905812	0.1	30234
11:128486751	rs7125157	A	G	0.197161	0.00529149	0.00087732	1.62e-09	5000710	36.3781	11:128486751	A	G	17%	-0.00702461	0.0114305	0.55	30234
11:128499000	rs7941765	T	C	0.433358	-0.0047618	0.00072053	3.88e-11	5066430	43.6755	11:128499000	T	C	48.26%	-0.0100503	0.00868787	0.25	30234
11:128574173	rs500090	G	A	0.538408	-0.0115995	0.00069429	1.17e-62	5102770	279.124	11:128574173	A	G	43.85%	0.00995033	0.00896047	0.27	30234
11:128586155	rs654723	A	C	0.584297	0.0136113	0.00074239	4.39e-75	5376200	336.151	11:128586155	C	A	39.01%	-0.0130852	0.00929986	0.16	30234
11:128628935	rs631647	C	T	0.562474	0.00533869	0.00073641	4.18e-13	5301490	52.5569	11:128628935	T	C	41.89%	0.00895974	0.00874629	0.31	30234
11:128641468	rs627677	T	C	0.50764	0.00587854	0.00063566	2.29e-20	5377340	85.5242	11:128641468	C	T	50.83%	0.00598207	0.0082912	0.48	30234
11:128644782	rs688019	A	G	0.498414	0.00399345	0.00065174	8.93e-10	5239510	37.5446	11:128644782	G	A	46.8%	-0.00400802	0.0093137	0.68	30234
11:12903754	rs10831915	T	C	0.30228	-0.0061277	0.00073768	9.84e-17	4733250	69.0016	11:12903754	T	C	28.52%	0.0109399	0.00985163	0.27	30234
11:128697063	rs677035	T	C	0.104933	0.00745654	0.00103389	5.51e-13	5414710	52.0147	11:128697063	T	C	11.22%	0.00299551	0.0138663	0.84	30234
11:128852284	rs1784021	C	T	0.25575	0.00482674	0.00073285	4.51e-11	5332270	43.3788	11:128852284	C	T	23.7%	-0.00300451	0.00931989	0.76	30234
11:128898039	rs590458	T	C	0.135936	0.0194697	0.00092523	2.64e-98	5399860	442.812	11:128898039	T	C	14.73%	-0.00400802	0.0135537	0.78	30234
11:129293566	rs6590385	G	A	0.340992	-0.0041715	0.00067384	5.99e-10	5087570	38.324	11:129293566	G	A	33.69%	0.00895974	0.0096696	0.36	30234
11:129758327	rs1650823	G	A	0.317716	0.00600593	0.00067636	6.7e-19	5152120	78.8505	11:129758327	G	A	30.15%	-0.00400802	0.00849801	0.65	30234
11:130465238	rs1921579	T	G	0.429959	-0.0040595	0.0006193	5.56e-11	5441480	42.9678	11:130465238	T	G	42.27%	-0.00300451	0.00828677	0.73	30234
11:13147295	rs6486092	T	C	0.253648	-0.0043123	0.00072511	2.73e-09	5292200	35.368	11:13147295	T	C	24.83%	-0.0010005	0.00734897	0.9	30234
11:13276329	rs10832008	T	C	0.151473	-0.0091534	0.00089293	1.17e-24	5350430	105.082	11:13276329	T	C	13.79%	-0.00904074	0.0128098	0.49	30234
11:133592219	rs12805289	T	C	0.253496	0.00391056	0.00070496	2.9e-08	5433740	30.7715	11:133592219	T	C	25.88%	-0.0010005	0.00734897	0.9	30234
11:134038538	rs73731	T	C	0.2404	-0.0062038	0.00072697	1.42e-17	5294510	72.8254	11:134038538	T	C	22.37%	0.001998	0.00985445	0.85	30234
11:134235392	rs4937877	G	A	0.305095	0.00472678	0.00068051	3.76e-12	5198370	48.246	11:134235392	G	A	33.07%	-0.002002	0.00926731	0.84	30234
11:13798118	rs16913144	A	C	0.147292	0.00545034	0.00087727	5.2e-10	5381560	38.5994	11:13798118	A	C	15.43%	-0.0010005	0.0181465	0.96	30234
11:13919999	rs12286771	T	C	0.127139	0.00633466	0.0009448	2.02e-11	5340390	44.9538	11:13919999	T	C	15.02%	0.0009995	0.012141	0.94	30234
11:14102118	rs2697833	A	G	0.172828	0.006175	0.00087112	1.35e-12	5120270	50.2479	11:14102118	A	G	16.51%	-0.00803217	0.0124645	0.53	30234
11:14224346	rs11023139	A	G	0.0523482	0.0181126	0.00152977	2.42e-32	5035940	140.188	11:14224346	A	G	5.48%	-0.0161294	0.0184978	0.39	30234
11:14264916	rs2303973	G	A	0.459401	0.00734583	0.00071062	4.78e-25	5430540	106.858	11:14264916	G	A	47.33%	-0.00803217	0.00884523	0.37	30234
11:14690192	rs12283049	G	A	0.225466	0.00882255	0.0008959	7.01e-23	5086380	96.9771	11:14690192	G	A	22.98%	0.0129162	0.010047	0.2	30234
11:14798806	rs6486202	A	C	0.383752	0.0131029	0.00082012	1.85e-57	5370000	255.258	11:14798806	A	C	40.91%	-0.002002	0.00825328	0.82	30234
11:14855438	rs11023346	T	G	0.115016	0.00686975	0.00101695	1.43e-11	5392330	45.6334	11:14855438	T	G	11.98%	-0.00904074	0.0130987	0.5	30234
11:15097084	rs11023426	T	C	0.123543	0.0145497	0.00112677	3.81e-38	3897070	166.739	11:15097084	T	C	13.28%	0.00697561	0.0125405	0.59	30234
11:1533682	rs7127084	T	C	0.10182	-0.015238	0.00106632	2.52e-46	5230390	204.212	11:1533682	T	C	10.96%	0.00299551	0.0138663	0.84	30234
11:1545251	rs6578476	G	A	0.343495	-0.0052764	0.00069102	2.24e-14	5105260	58.3034	11:1545251	G	A	31.89%	-0.00501254	0.0103236	0.64	30234
11:15298929	rs10741668	G	A	0.321483	-0.0065417	0.00065421	1.53e-23	5499440	99.9878	11:15298929	G	A	32.42%	-0.0100503	0.0098109	0.31	30234
11:15772315	rs7128920	T	C	0.08525	0.00804614	0.00112743	9.56e-13	5324210	50.9326	11:15772315	T	C	8.09%	-0.00501254	0.0169507	0.78	30234
11:15892588	rs12364139	C	T	0.310571	0.00987743	0.00071176	8.68e-44	5152700	192.584	11:15892588	C	T	27.97%	0.00995033	0.00991004	0.32	30234
11:15930472	rs10832529	G	A	0.117286	0.00884208	0.00112378	3.6e-15	4225720	61.9079	11:15930472	G	A	7.19%	0.0506931	0.0191129	0.008	30234
11:16003297	rs4237711	G	A	0.519166	-0.0051059	0.00074994	9.87e-12	4988420	46.3545	11:16003297	A	G	44.07%	0.00399202	0.00958041	0.69	30234
11:16158420	rs9651573	G	A	0.468946	-0.0072049	0.00070824	2.62e-24	5345040	103.489	11:16158420	G	A	46.81%	0.00299551	0.00969313	0.77	30234
11:16235962	rs10500828	G	A	0.519988	0.00963749	0.00062763	3.26e-53	5360050	235.787	11:16235962	G	A	52.56%	-0.00702461	0.00874901	0.43	30234
11:1665671	rs4288711	C	T	0.119436	0.00634573	0.00099015	1.47e-10	5040940	41.0735	11:1665671	C	T	11.76%	-0.0161294	0.0139428	0.25	30234
11:16758246	rs3809095	G	A	0.251254	0.00655677	0.00075873	5.53e-18	5239140	74.6802	11:16758246	G	A	28.18%	-0.0130852	0.00995759	0.19	30234
11:16787922	rs7128359	T	G	0.196354	-0.0066178	0.0008481	6.04e-15	5147920	60.8882	11:16787922	T	G	18.64%	0.00598207	0.0107543	0.59	30234
11:17027329	rs10741719	G	A	0.331461	-0.0061234	0.0006908	7.7e-19	5318110	78.5743	11:17027329	G	A	34.38%	0.00498754	0.00896639	0.59	30234
11:17191019	rs214936	G	A	0.435653	-0.0115742	0.00080539	7.87e-47	5324520	206.524	11:17191019	G	A	47.39%	-0.0232686	0.00893517	0.0092	30234
11:17438890	rs2074315	C	A	0.264941	-0.0048009	0.00073685	7.25e-11	5413410	42.4509	11:17438890	C	A	25.5%	0.0119286	0.0101005	0.24	30234
11:17468317	rs7950189	T	C	0.473244	-0.0062317	0.00066687	9.21e-21	5273790	87.3234	11:17468317	T	C	48%	-0.002002	0.0105666	0.86	30234
11:17676066	rs9633896	A	G	0.32969	0.00718976	0.00068422	7.94e-26	4966330	110.417	11:17676066	A	G	33.26%	0.0109399	0.00945687	0.25	30234
11:18053545	rs10488683	C	T	0.432719	-0.0054462	0.00067699	8.64e-16	5371220	64.7176	11:18053545	C	T	44.18%	0.00895974	0.00928858	0.34	30234
11:18105871	rs6486406	T	C	0.342749	-0.0071242	0.00071362	1.8e-23	5264950	99.664	11:18105871	T	C	35.47%	-0.0110609	0.00917256	0.23	30234
11:18306399	rs11024603	A	G	0.211297	-0.0050658	0.00078341	1e-10	5325530	41.8136	11:18306399	A	G	20.02%	-0.0283995	0.0115663	0.014	30234
11:18400973	rs7946331	A	G	0.540338	0.0100871	0.00063564	1.04e-56	5294460	251.832	11:18400973	G	A	44.85%	-0.0242927	0.00895605	0.0067	30234
11:18645668	rs10832956	C	T	0.679931	-0.0190245	0.00071674	3.07e-155	5033080	704.536	11:18645668	T	C	27.39%	-0.00803217	0.0106601	0.46	30234
11:18690219	rs4757695	T	C	0.439374	-0.006548	0.0006597	3.22e-23	5391710	98.52	11:18690219	T	C	46.67%	0.0129162	0.00939573	0.17	30234
11:1890990	rs592373	G	A	0.367056	0.00913864	0.00071281	1.26e-37	5053040	164.367	11:1890990	G	A	37.84%	0.00995033	0.00896047	0.27	30234
11:1941946	rs909116	C	T	0.478971	-0.0065298	0.00067342	3.12e-22	5346980	94.0216	11:1941946	T	C	53.34%	-0.00300451	0.00972226	0.77	30234
11:1943214	rs2734498	C	T	0.379645	-0.005045	0.00076193	3.56e-11	5054830	43.8422	11:1943214	C	T	41.63%	-0.0110609	0.00917256	0.23	30234
11:19297829	rs793263	C	A	0.224353	-0.0043929	0.00075519	5.99e-09	5152510	33.8369	11:19297829	C	A	22.81%	-0.002002	0.00825328	0.82	30234
11:19374222	rs1354268	C	T	0.294253	-0.0037653	0.00068455	3.79e-08	5261980	30.2544	11:19374222	C	T	28.13%	-0.00601807	0.00912485	0.52	30234
11:1964312	rs7395920	T	C	0.42781	0.00519306	0.0007163	4.17e-13	5235820	52.5602	11:1964312	T	C	39.39%	-0.002002	0.00926731	0.84	30234
11:19750100	rs723978	T	C	0.0917904	0.00895252	0.0010641	3.99e-17	5422850	70.7825	11:19750100	T	C	9.52%	-0.0120726	0.0153552	0.44	30234
11:19788568	rs11025250	T	C	0.33664	0.00463801	0.00066326	2.7e-12	5217040	48.8985	11:19788568	T	C	33.52%	-0.0110609	0.00975964	0.26	30234
11:2022804	rs2735469	A	G	0.139413	0.0193346	0.0011521	3.3e-63	3517440	281.637	11:2022804	A	G	15.61%	0.00697561	0.0119204	0.57	30234
11:20112373	rs2289560	G	A	0.336396	0.00539528	0.00067512	1.33e-15	5019320	63.8655	11:20112373	G	A	32.07%	0.00598207	0.00973407	0.55	30234
11:20235409	rs11025443	G	A	0.345885	0.00810024	0.00066987	1.16e-33	5227520	146.223	11:20235409	G	A	35.64%	-0.00904074	0.00956266	0.35	30234
11:20305479	rs10766646	G	A	0.372862	-0.0047403	0.00064563	2.1e-13	5445660	53.9069	11:20305479	G	A	36.47%	0.001998	0.00871348	0.83	30234
11:2095799	rs6578975	G	A	0.264162	-0.0063665	0.00078374	4.54e-16	5226370	65.9869	11:2095799	G	A	26.22%	0.00399202	0.0110104	0.73	30234
11:20908913	rs7128766	A	G	0.0881172	0.0067122	0.00111968	2.04e-09	5067940	35.937	11:20908913	A	G	6.21%	-0.0161294	0.0196746	0.42	30234
11:2150697	rs7873	C	T	0.0924495	0.0185101	0.00135433	1.59e-42	4623530	186.796	11:2150697	C	T	8.92%	-0.00904074	0.0154495	0.57	30234
11:2156930	rs3213223	A	G	0.193079	-0.0117951	0.0009756	1.19e-33	5078660	146.17	11:2156930	A	G	22.57%	0.0139029	0.0101135	0.17	30234
11:2169014	rs10770125	G	A	0.465493	0.0169648	0.00089149	9.67e-81	5307450	362.13	11:2169014	A	G	53.25%	0.0009995	0.00567367	0.87	30234
11:2169110	rs3741211	G	A	0.361065	0.0123242	0.00086159	2.07e-46	5410240	204.605	11:2169110	G	A	38.28%	0.0198026	0.00908343	0.029	30234
11:2171601	rs4320932	C	T	0.213593	-0.0228863	0.00114149	2.04e-89	5214920	401.982	11:2171601	C	T	19.03%	-0.0191828	0.0123391	0.12	30234
11:22302597	rs7925081	G	T	0.37107	-0.005127	0.00064824	2.59e-15	5221900	62.554	11:22302597	G	T	33.68%	0.0009995	0.00914345	0.92	30234
11:22405245	rs11026543	A	G	0.194811	-0.0052739	0.00077549	1.04e-11	5447050	46.25	11:22405245	A	G	19.67%	-0.0242927	0.0113468	0.032	30234
11:22602443	rs10500937	T	C	0.543632	0.00652714	0.00063439	7.91e-25	5169890	105.86	11:22602443	C	T	41.69%	0.00598207	0.00847599	0.49	30234
11:22730905	rs400445	A	G	0.239854	0.00457272	0.00074608	8.84e-10	5044450	37.5646	11:22730905	A	G	20.66%	0.00598207	0.011648	0.62	30234
11:2380134	rs800160	T	C	0.194456	0.00581222	0.00087011	2.39e-11	4393440	44.6206	11:2380134	T	C	15.69%	-0.00501254	0.011648	0.68	30234
11:2388861	rs756915	C	T	0.105755	-0.00737	0.00105561	2.91e-12	4953500	48.7448	11:2388861	C	T	8.76%	-0.00400802	0.0141922	0.79	30234
11:244552	rs2272566	A	G	0.429406	0.0112409	0.00067511	3e-62	5144290	277.238	11:244552	A	G	46.43%	0.00796817	0.00932689	0.4	30234
11:2574708	rs10430833	A	G	0.157291	-0.0059326	0.00084132	1.77e-12	5473100	49.7242	11:2574708	A	G	16.52%	-0.0140989	0.0121876	0.25	30234
11:26250115	rs11602100	G	A	0.266836	0.00407306	0.00071648	1.31e-08	5312800	32.3172	11:26250115	G	A	28.96%	0.001998	0.00871348	0.83	30234
11:2677645	rs41517049	G	C	0.00989136	-0.0358418	0.00348087	7.28e-25	4592360	106.024	11:2677645	G	C	0.11%	0.0953102	0.202081	0.65	30234
11:26708397	rs17309356	A	G	0.0787536	-0.0070895	0.00120791	4.38e-09	4977470	34.4478	11:26708397	A	G	8.52%	0.00299551	0.0158104	0.86	30234
11:2696744	rs7128926	G	A	0.199201	-0.0075778	0.00090332	4.91e-17	5224540	70.3725	11:2696744	G	A	19.99%	-0.00904074	0.0110279	0.42	30234
11:26804398	rs1375973	A	G	0.420462	-0.0057845	0.00065101	6.36e-19	5140150	78.9508	11:26804398	A	G	44.41%	0.001998	0.0070748	0.79	30234
11:27020461	rs10835093	T	C	0.0989232	-0.0074891	0.0011474	6.71e-11	4379210	42.602	11:27020461	T	C	9.53%	0.00299551	0.0158104	0.86	30234
11:27079310	rs7119888	C	A	0.379031	-0.0055311	0.00065332	2.54e-17	5296330	71.6756	11:27079310	C	A	36.09%	-0.002002	0.00782512	0.81	30234
11:2729340	rs2283200	T	C	0.0684233	-0.0120031	0.00140576	1.36e-17	5333510	72.9062	11:2729340	T	C	5.78%	-0.0449974	0.0201045	0.025	30234
11:2741585	rs231885	C	T	0.057356	0.0111517	0.00149541	8.83e-14	4539240	55.6111	11:2741585	C	T	6.72%	0.001998	0.0133639	0.89	30234
11:27358622	rs12419259	C	T	0.318495	-0.0048372	0.00070323	6.05e-12	5289650	47.3144	11:27358622	C	T	35.68%	0.001998	0.00780948	0.81	30234
11:2761382	rs231879	G	T	0.104349	0.00632077	0.00109863	8.75e-09	4743810	33.1007	11:2761382	G	T	10.04%	0.0305292	0.0142598	0.032	30234
11:27472777	rs7945211	C	T	0.497498	-0.0050861	0.00064349	2.7e-15	5314080	62.4721	11:27472777	T	C	49.13%	0.0158733	0.00886604	0.073	30234
11:2779970	rs6578296	C	T	0.169046	0.0577256	0.00188789	2.5e-205	5398050	934.94	11:2779970	C	T	18.22%	-0.0151136	0.0120131	0.21	30234
11:276012	rs6598048	G	A	0.195982	0.00583399	0.00090939	1.41e-10	4384830	41.1558	11:276012	G	A	16.65%	-0.00803217	0.0116375	0.5	30234
11:27637014	rs1488831	T	G	0.0619919	-0.0102782	0.00138944	1.39e-13	5040920	54.7211	11:27637014	T	G	6.47%	-0.0161294	0.0181254	0.38	30234
11:2785623	rs4255520	G	A	0.157015	0.0645619	0.00186544	1.82e-262	5519310	1197.82	11:2785623	G	A	16.46%	0.0178399	0.0120809	0.14	30234
11:2787061	rs231872	G	T	0.381743	-0.0612965	0.00176569	4.63e-264	5303340	1205.15	11:2787061	G	T	37.45%	0.00498754	0.00998469	0.63	30234
11:2788916	rs2237881	C	T	0.0141744	0.022823	0.00292047	5.5e-15	4618590	61.0717	11:2788916	C	T	0.16%	0.0266419	0.195693	0.9	30234
11:2790163	rs11024034	C	T	0.102562	-0.0076484	0.00114216	2.14e-11	4881370	44.8422	11:2790163	C	T	11.03%	-0.00300451	0.0131029	0.83	30234
11:2810731	rs2237886	T	C	0.104125	0.0435033	0.00107754	0	5509540	1629.96	11:2810731	T	C	10.33%	-0.0222456	0.0143092	0.12	30234
11:2844441	rs163183	T	C	0.18089	-0.0139746	0.00086414	7.98e-59	5384910	261.523	11:2844441	T	C	19.31%	-0.00601807	0.010819	0.59	30234
11:28577867	rs7396827	T	C	0.434433	0.00605087	0.00072008	4.35e-17	5165230	70.6113	11:28577867	T	C	45.43%	0.00299551	0.00857971	0.74	30234
11:28648737	rs11030393	A	G	0.582337	0.00682369	0.00073596	1.83e-20	5107240	85.9667	11:28648737	G	A	38.82%	-0.00803217	0.00902616	0.38	30234
11:2885728	rs10766424	C	T	0.375438	0.00641569	0.00072756	1.16e-18	4924730	77.7587	11:2885728	C	T	41.1%	0.0009995	0.00734162	0.9	30234
11:2902105	rs3864883	T	C	0.107433	-0.011302	0.00113607	2.57e-23	4959580	98.9693	11:2902105	T	C	11.14%	-0.00400802	0.014893	0.8	30234
11:2908965	rs450563	G	A	0.325123	-0.0061124	0.00070973	7.16e-18	5408890	74.1715	11:2908965	G	A	34.76%	-0.002002	0.00708897	0.79	30234
11:29016502	rs7126178	G	A	0.472301	-0.0084305	0.00067112	3.42e-36	5310090	157.8	11:29016502	G	A	44.74%	0.00299551	0.00969313	0.77	30234
11:2922493	rs4930027	A	G	0.426555	0.00546197	0.0008039	1.09e-11	3470180	46.1631	11:2922493	A	G	44.05%	-0.00300451	0.00828677	0.73	30234
11:29231552	rs11030613	T	C	0.343691	0.00498086	0.00069629	8.47e-13	5297230	51.1715	11:29231552	T	C	37.04%	-0.0100503	0.0092359	0.28	30234
11:2950558	rs13390	G	A	0.165956	-0.0058459	0.00096201	1.23e-09	4838340	36.927	11:2950558	G	A	18.6%	-0.00501254	0.010949	0.66	30234
11:297970	rs3817640	T	C	0.0789905	-0.0113963	0.00129003	1.01e-18	4256140	78.042	11:297970	T	C	5.46%	0.0246926	0.0213452	0.25	30234
11:3020740	rs12805661	T	C	0.313249	0.0154024	0.00078502	1.04e-85	5085740	384.96	11:3020740	T	C	28.35%	0.0198026	0.0101207	0.05	30234
11:3030104	rs12363575	G	A	0.199606	0.00557483	0.00091946	1.33e-09	5207050	36.7619	11:3030104	G	A	21.5%	-0.00501254	0.0100347	0.63	30234
11:30337523	rs11031047	T	C	0.142009	0.00699032	0.0009272	4.73e-14	5459950	56.8391	11:30337523	T	C	15.74%	0.00697561	0.0116297	0.56	30234
11:30432176	rs553951	T	C	0.299302	-0.010928	0.00074363	6.88e-49	5171860	215.957	11:30432176	T	C	26.51%	-0.00601807	0.0102841	0.57	30234
11:30440708	rs474376	C	A	0.237836	0.00925139	0.00081281	5.14e-30	5147430	129.55	11:30440708	C	A	22.17%	0.001998	0.0146759	0.9	30234
11:30508108	rs545610	T	C	0.301408	0.0182041	0.00075141	1.17e-129	5368590	586.928	11:30508108	T	C	33.32%	0.001998	0.0113417	0.87	30234
11:30574638	rs16920925	C	T	0.105954	0.00723558	0.00100996	7.82e-13	5350890	51.3261	11:30574638	C	T	8.96%	0.0344014	0.0160684	0.032	30234
11:30776952	rs10767874	A	G	0.329432	0.00862561	0.00069318	1.52e-35	5117610	154.842	11:30776952	A	G	34.4%	0.00498754	0.00852307	0.57	30234
11:308180	rs10398	G	A	0.245444	0.00752172	0.00075099	1.3e-23	4970920	100.315	11:308180	G	A	19.95%	-0.0314907	0.011735	0.0073	30234
11:3116632	rs10833221	A	G	0.229778	-0.0071733	0.00083905	1.24e-17	5159420	73.0907	11:3116632	A	G	25.72%	-0.0110609	0.0103719	0.29	30234
11:3118517	rs7108415	A	G	0.2108	-0.0102808	0.00084814	8.11e-34	5207790	146.933	11:3118517	A	G	21.44%	0.00498754	0.0102721	0.64	30234
11:31420580	rs17632324	A	G	0.320688	-0.0064712	0.00068655	4.27e-21	5197130	88.8434	11:31420580	A	G	34.71%	-0.00803217	0.00902616	0.38	30234
11:31898539	rs11031505	G	A	0.294925	-0.0054029	0.00068123	2.17e-15	5466330	62.9023	11:31898539	G	A	30.37%	0.00598207	0.00928313	0.53	30234
11:3211112	rs9971622	C	T	0.244845	0.00412428	0.00073665	2.16e-08	5129760	31.3454	11:3211112	C	T	24.26%	0.00498754	0.00971148	0.62	30234
11:32375669	rs1884232	G	A	0.474675	-0.0040157	0.00062657	1.47e-10	5343270	41.0755	11:32375669	G	A	48.13%	-0.0171462	0.00920172	0.062	30234
11:33012493	rs12224002	T	C	0.225985	-0.0051382	0.00084113	1e-09	4415100	37.3161	11:33012493	T	C	23.02%	-0.00501254	0.0103236	0.64	30234
11:33041338	rs7105777	C	T	0.385122	0.00386834	0.00064453	1.95e-09	5342630	36.0216	11:33041338	C	T	37.3%	0.00299551	0.00892204	0.75	30234
11:33339593	rs266457	T	C	0.298297	0.00717133	0.00069326	4.44e-25	5150160	107.006	11:33339593	T	C	28.75%	-0.00400802	0.00961881	0.69	30234
11:33779673	rs1112841	A	G	0.34003	-0.0069447	0.0006548	2.8e-26	5311400	112.484	11:33779673	A	G	32.12%	0.0109399	0.00945687	0.25	30234
11:34134926	rs10836156	T	C	0.412348	-0.0050516	0.00066623	3.39e-14	4746350	57.4923	11:34134926	T	C	42.87%	-0.00702461	0.00874901	0.43	30234
11:34951606	rs12294047	C	T	0.128407	0.0126659	0.00096593	2.79e-39	5251770	171.942	11:34951606	C	T	11.66%	0.0188218	0.0146407	0.2	30234
11:34969112	rs11539202	G	A	0.287883	0.00561305	0.00072414	9.09e-15	5095890	60.0832	11:34969112	G	A	32.69%	-0.00601807	0.00956141	0.54	30234
11:35095324	rs2553828	C	T	0.347598	0.0040553	0.00065375	5.54e-10	5483500	38.4789	11:35095324	C	T	34.85%	-0.0100503	0.00942426	0.29	30234
11:35327748	rs752949	T	C	0.243303	0.00582352	0.00072919	1.39e-15	5435390	63.7808	11:35327748	T	C	24.47%	-0.0672087	0.0103016	1.9e-10	30234
11:35487642	rs10501140	T	C	0.30922	-0.0154152	0.00067342	5.73e-116	5341640	523.994	11:35487642	T	C	30.43%	0.00299551	0.00768991	0.71	30234
11:36033069	rs7947746	C	T	0.388664	0.00703983	0.00064269	6.38e-28	5209200	119.983	11:36033069	C	T	38.4%	-0.0171462	0.00927157	0.064	30234
11:36052138	rs4547071	T	C	0.0736794	0.0106881	0.00118602	2.03e-19	5328500	81.2114	11:36052138	T	C	6.62%	-0.0460439	0.0202807	0.023	30234
11:36101932	rs904549	A	G	0.309986	0.00723466	0.00070011	4.96e-25	4906820	106.783	11:36101932	A	G	26.43%	0.00299551	0.00929198	0.76	30234
11:36169869	rs10768195	A	G	0.543634	0.0058785	0.00062198	3.35e-21	5446240	89.3265	11:36169869	G	A	43.55%	-0.0222456	0.00905998	0.014	30234
11:36386901	rs7925585	G	A	0.374581	0.00433883	0.00065556	3.63e-11	5205270	43.8047	11:36386901	G	A	36.74%	-0.026344	0.00928674	0.0046	30234
11:36419929	rs12785381	T	C	0.0943408	-0.0075257	0.00106419	1.53e-12	5336530	50.0098	11:36419929	T	C	9.25%	-0.00601807	0.0149299	0.7	30234
11:3771200	rs7111312	C	T	0.201911	-0.0068284	0.00077834	1.74e-18	5249050	76.9661	11:3771200	C	T	NA%	0.0266419	0.0299389	0.38	30234
11:40878560	rs7929217	A	G	0.1757	0.00525864	0.00085329	7.15e-10	4842340	37.9799	11:40878560	A	G	16.19%	-0.0130852	0.0125196	0.3	30234
11:42994448	rs17580259	T	C	0.266418	-0.0046636	0.00070794	4.47e-11	5325500	43.396	11:42994448	T	C	27.35%	-0.00803217	0.0102162	0.44	30234
11:43457322	rs7937002	G	A	0.0513339	0.00899629	0.0016257	3.13e-08	3991500	30.6229	11:43457322	G	A	3.4%	0.0109399	0.0271404	0.7	30234
11:43577853	rs11037475	A	G	0.398983	-0.004911	0.00064758	3.36e-14	5184200	57.5113	11:43577853	A	G	39.36%	0.00895974	0.00947698	0.35	30234
11:43643624	rs10838139	A	C	0.433427	-0.0094089	0.00070043	3.87e-41	5031830	180.446	11:43643624	A	C	42.05%	-0.0140989	0.00954756	0.14	30234
11:43828759	rs11037654	A	G	0.218092	-0.0066016	0.00081576	5.84e-16	5331630	65.4898	11:43828759	A	G	22.77%	0.00697561	0.0103375	0.51	30234
11:44232435	rs4755234	T	C	0.370826	-0.0100169	0.00066201	1.01e-51	5296580	228.948	11:44232435	T	C	37.7%	0.001998	0.00675654	0.78	30234
11:44323193	rs4755809	C	T	0.498122	0.00667904	0.00063355	5.51e-26	5404680	111.139	11:44323193	T	C	47.75%	-0.0161294	0.00878674	0.066	30234
11:44370034	rs2863089	C	T	0.450064	0.00884178	0.00062195	7.28e-46	5337380	202.101	11:44370034	C	T	43.88%	0.00498754	0.00831523	0.56	30234
11:45013328	rs4755924	C	T	0.182121	-0.0053965	0.00082876	7.43e-11	5023720	42.4001	11:45013328	C	T	16.22%	-0.00501254	0.0120296	0.69	30234
11:45239959	rs6416127	G	T	0.214523	0.00728109	0.00088883	2.57e-16	4773450	67.1051	11:45239959	G	T	15.86%	-0.00702461	0.0126286	0.59	30234
11:45241581	rs3758726	G	A	0.40443	-0.0090397	0.00071119	5.16e-37	5328290	161.561	11:45241581	G	A	43.58%	0.00598207	0.00847599	0.49	30234
11:45757401	rs2666900	T	C	0.328396	-0.0058989	0.0006948	2.07e-17	5108440	72.0813	11:45757401	T	C	28.5%	-0.00300451	0.00799003	0.72	30234
11:4601302	rs1000071	A	C	0.135716	-0.0156154	0.00095512	4.41e-60	4788280	267.295	11:4601302	A	C	12.23%	0.0139029	0.0138466	0.32	30234
11:45957478	rs4756042	A	G	0.0974911	-0.0371443	0.00128261	2.11e-184	4825890	838.678	11:45957478	A	G	9.39%	-0.00601807	0.0144427	0.69	30234
11:45975130	rs3736508	T	C	0.0931575	-0.0189017	0.00136104	7.52e-44	3548420	192.868	11:45975130	T	C	3.99%	0.0334348	0.0237626	0.16	30234
11:46027721	rs4301763	C	T	0.0490638	-0.0136026	0.00151998	3.58e-19	5031500	80.0881	11:46027721	C	T	5.19%	0.00598207	0.0202293	0.78	30234
11:46151490	rs10769190	T	C	0.194616	0.0138423	0.00089098	1.98e-54	5285570	241.369	11:46151490	T	C	21.49%	-0.0110609	0.0110162	0.32	30234
11:46332504	rs2303435	C	T	0.197192	0.00862611	0.00107705	1.16e-15	4959930	64.1443	11:46332504	C	T	19.83%	0.0148886	0.0115813	0.2	30234
11:46398916	rs34406563	C	T	0.190763	-0.0159685	0.00123613	3.56e-38	4995890	166.878	11:46398916	C	T	19.17%	0.0188218	0.0113167	0.096	30234
11:46449683	rs7119921	A	T	0.0171195	0.0225897	0.00286504	3.16e-15	3971890	62.1669	11:46449683	A	T	0.78%	0.118672	0.0783576	0.13	30234
11:46616029	rs28366017	T	G	0.0144022	-0.0246435	0.00430687	1.05e-08	1955320	32.7402	11:46616029	T	G	0.36%	-0.0481404	0.119429	0.7	30234
11:46691737	rs4606447	G	A	0.693468	-0.0128172	0.00106187	1.52e-33	4389810	145.695	11:46691737	A	G	26.5%	0.00697561	0.0101067	0.5	30234
11:46928455	rs7128102	A	G	0.100364	0.0107897	0.00170062	2.23e-10	4774260	40.2535	11:46928455	A	G	9.12%	0.00598207	0.0164992	0.73	30234
11:47237680	rs2291120	C	T	0.116381	-0.0125036	0.00106036	4.3e-32	5277930	139.048	11:47237680	C	T	13.09%	-0.0140989	0.0126964	0.27	30234
11:47249294	rs2957873	G	A	0.252581	-0.0158976	0.00102582	3.61e-54	4694600	240.171	11:47249294	G	A	20.25%	-0.0325232	0.0114071	0.0044	30234
11:47540007	rs9666924	C	T	0.185067	0.0150519	0.00128397	9.73e-32	4390790	137.427	11:47540007	C	T	15.39%	-0.0242927	0.0129369	0.06	30234
11:47600438	rs2280231	T	C	0.261323	-0.0188421	0.00091709	8.43e-94	5242390	422.119	11:47600438	T	C	27.44%	-0.0191828	0.0101757	0.059	30234
11:47624714	rs12419692	A	C	0.334094	-0.0350728	0.00090259	0	5246920	1509.94	11:47624714	A	C	34.31%	0.0285875	0.00947321	0.0026	30234
11:48028111	rs1729288	T	C	0.0175636	-0.0311838	0.00283961	4.68e-28	3734090	120.598	11:48028111	T	C	0.63%	-0.0356272	0.139254	0.81	30234
11:48178886	rs10838810	G	A	0.192623	-0.0081986	0.00090669	1.53e-19	4972950	81.7639	11:48178886	G	A	18.05%	-0.0010005	0.0104391	0.93	30234
11:48504596	rs10501323	G	A	0.0492184	0.0196361	0.00163853	4.31e-33	4881440	143.616	11:48504596	G	A	5.55%	-0.0232686	0.0201142	0.25	30234
11:502217	rs7944548	T	C	0.300414	-0.0049796	0.00071283	2.83e-12	5235000	48.7997	11:502217	T	C	30.41%	-0.0283995	0.00974069	0.0036	30234
11:5570771	rs424299	T	G	0.700585	-0.0048167	0.00075077	1.4e-10	4443340	41.1609	11:5570771	G	T	27.24%	0.0217615	0.0102234	0.033	30234
11:5625847	rs3751006	A	G	0.365743	0.00914181	0.00065855	8.18e-44	5464890	192.702	11:5625847	A	G	38.04%	-0.00300451	0.00972226	0.77	30234
11:5647719	rs12787013	G	A	0.123023	-0.0068947	0.00097576	1.6e-12	5083760	49.9281	11:5647719	G	A	13.28%	0.00895974	0.012695	0.49	30234
11:56472149	rs513366	T	C	0.330247	0.00753629	0.00071452	5.22e-26	5136110	111.247	11:56472149	C	T	65.91%	0.0009995	0.0145367	0.95	30234
11:5700340	rs3740995	T	C	0.157285	-0.0049269	0.0008719	1.6e-08	5431690	31.9311	11:5700340	T	C	15.64%	0.00995033	0.0121374	0.42	30234
11:56683750	rs1793426	A	G	0.311734	-0.0042335	0.0006945	1.09e-09	5120540	37.1582	11:56683750	A	G	32.24%	-0.00501254	0.00856579	0.57	30234
11:57104492	rs7110052	G	A	0.152823	0.0114454	0.00088687	4.2e-38	5346710	166.549	11:57104492	G	A	16.27%	-0.0100503	0.0122594	0.42	30234
11:57494198	rs36036499	C	T	0.397115	0.0205946	0.00067098	6.98e-207	5227350	942.08	11:57494198	C	T	44.15%	-0.00300451	0.00931989	0.76	30234
11:57781221	rs3886951	T	G	0.489393	-0.0043232	0.00063153	7.61e-12	5333940	46.8622	11:57781221	G	T	50.5%	-0.0151136	0.00897825	0.092	30234
11:58292976	rs10896788	A	G	0.221861	0.0189967	0.00077806	1.18e-131	5330590	596.115	11:58292976	A	G	22.95%	-0.0151136	0.0107415	0.16	30234
11:58670553	rs17578360	T	C	0.0680338	-0.0142351	0.001264	2.02e-29	5061620	126.831	11:58670553	T	C	7.21%	0.00697561	0.0162097	0.68	30234
11:58683799	rs524585	T	G	0.0308247	0.0178683	0.0030896	7.32e-09	1790610	33.4474	11:58683799	T	G	0.75%	0.123986	0.0839613	0.14	30234
11:59589844	rs7117509	G	A	0.0439276	-0.0102276	0.00151841	1.63e-11	5364030	45.3701	11:59589844	G	A	4.85%	-0.0502412	0.0214448	0.019	30234
11:59794674	rs17154433	C	T	0.213301	-0.0055411	0.00076228	3.62e-13	5268070	52.84	11:59794674	C	T	19.59%	-0.002002	0.00987418	0.85	30234
11:60084465	rs12225299	A	G	0.320714	-0.0074202	0.00066491	6.42e-29	5382790	124.539	11:60084465	A	G	32.77%	0.0119286	0.00989206	0.23	30234
11:60829178	rs175119	G	A	0.218975	-0.0046169	0.00077004	2.03e-09	5079070	35.948	11:60829178	G	A	23.99%	0.00299551	0.0101298	0.78	30234
11:60910591	rs10792304	C	T	0.431816	-0.0047877	0.00067366	1.19e-12	4908960	50.5094	11:60910591	T	C	51.14%	-0.0335568	0.0088621	0.00017	30234
11:61085499	rs4939513	C	T	0.151323	0.0100537	0.00097614	7.08e-25	4425970	106.079	11:61085499	C	T	14.63%	-0.002002	0.0122938	0.88	30234
11:61370853	rs1639892	A	G	0.0528258	0.0103888	0.00149987	4.31e-12	4644080	47.9759	11:61370853	A	G	NA%	0.079735	0.0479412	0.096	30234
11:61571382	rs174549	A	G	0.299254	-0.0167391	0.00082546	1.99e-91	5135510	411.218	11:61571382	A	G	30.15%	-0.0534008	0.00952802	3.8e-08	30234
11:61597212	rs174570	T	C	0.157253	-0.0188541	0.00096297	2.33e-85	4892350	383.342	11:61597212	T	C	12.85%	-0.0304592	0.0132141	0.021	30234
11:61629322	rs174618	C	T	0.406967	0.00733874	0.00075316	1.96e-22	5162400	94.9442	11:61629322	C	T	43.91%	-0.0212236	0.00898155	0.018	30234
11:61664992	rs13966	T	C	0.445883	0.00670103	0.00068001	6.57e-23	5104450	97.1074	11:61664992	T	C	47.05%	0.00895974	0.00910415	0.33	30234
11:61684550	rs2524287	A	G	0.313567	0.00421327	0.00071438	3.68e-09	4810620	34.784	11:61684550	A	G	29.98%	-0.0010005	0.00669198	0.89	30234
11:62200846	rs3017106	C	T	0.332252	-0.0050477	0.00070727	9.54e-13	4679720	50.935	11:62200846	C	T	30.92%	0.00399202	0.00846408	0.65	30234
11:62625512	rs12794763	G	T	0.154021	0.00710097	0.00088684	1.17e-15	5007130	64.1128	11:62625512	G	T	13.89%	0.0009995	0.012141	0.94	30234
11:63399150	rs10750999	G	A	0.338228	-0.007942	0.00086213	3.2e-20	3332660	84.8622	11:63399150	G	A	30.55%	-0.0140989	0.0100203	0.16	30234
11:63591861	rs626333	A	G	0.525951	0.00858615	0.00067598	5.78e-37	5066860	161.335	11:63591861	G	A	48.17%	0.0109399	0.0092634	0.24	30234
11:63655710	rs11231630	T	C	0.0613657	0.00879386	0.00133411	4.35e-11	5281700	43.4486	11:63655710	T	C	6.29%	-0.0100503	0.0185454	0.6	30234
11:64156585	rs7130280	A	G	0.440933	0.00383072	0.00063399	1.52e-09	5340540	36.5087	11:64156585	A	G	42.05%	-0.00904074	0.00918646	0.33	30234
11:64415767	rs3825074	A	G	0.142115	-0.0079108	0.00089357	8.52e-19	5404520	78.3761	11:64415767	A	G	14.56%	0.00895974	0.0124183	0.48	30234
11:64854812	rs35251366	A	G	0.0224173	-0.0220049	0.00210181	1.19e-25	5495920	109.61	11:64854812	A	G	2.14%	-0.0283995	0.0319139	0.38	30234
11:64987391	rs239256	C	T	0.256351	-0.0129914	0.00076424	8.34e-65	5024210	288.97	11:64987391	C	T	23.56%	-0.018164	0.0106912	0.089	30234
11:65294799	rs1783541	T	C	0.194496	0.0141035	0.00082758	4.01e-65	5469200	290.425	11:65294799	T	C	21.33%	0.0276152	0.0111257	0.013	30234
11:65319986	rs4099470	T	C	0.0611915	0.0152858	0.00134655	7.26e-30	5309000	128.864	11:65319986	T	C	5.68%	-0.00400802	0.0185532	0.84	30234
11:65554502	rs11227302	A	G	0.180433	0.0114157	0.0008853	4.82e-38	5441410	166.274	11:65554502	A	G	18.85%	-0.00300451	0.00972226	0.77	30234
11:65636509	rs659824	G	A	0.474333	0.00678691	0.00075642	2.9e-19	5203980	80.5041	11:65636509	G	A	50.19%	0.0363319	0.00884444	4.7e-05	30234
11:65661291	rs10791830	T	C	0.207511	-0.0205323	0.00096546	2.3e-100	5344270	452.279	11:65661291	T	C	19.99%	-0.0283995	0.0115663	0.014	30234
11:65686180	rs9795434	C	A	0.0326119	0.0142549	0.00199852	9.84e-13	4143400	50.8758	11:65686180	C	A	1.9%	-0.109815	0.0422298	0.0093	30234
11:65767153	rs507672	A	G	0.186916	-0.009519	0.00084244	1.32e-29	5304840	127.675	11:65767153	A	G	17.44%	0.0188218	0.0121069	0.12	30234
11:66055685	rs11544832	A	G	0.0417078	0.0112595	0.00173051	7.69e-11	5089240	42.3341	11:66055685	A	G	4.59%	-0.040822	0.0212214	0.054	30234
11:6666267	rs7111291	T	C	0.449242	0.00744841	0.0006313	3.97e-32	5212490	139.205	11:6666267	C	T	53.7%	-0.0100503	0.00942426	0.29	30234
11:66255674	rs4930379	A	G	0.232177	0.00932627	0.0007864	1.92e-32	5426430	140.647	11:66255674	A	G	23.88%	-0.0253178	0.01052	0.016	30234
11:66759734	rs11227644	G	A	0.0147199	-0.017692	0.00277401	1.8e-10	4957780	40.676	11:66759734	G	A	1.65%	0.0506931	0.0343286	0.14	30234
11:66949629	rs10128545	T	C	0.0467321	0.0189312	0.002844	2.8e-11	1419340	44.3095	11:66949629	T	C	0.6%	-0.0877389	0.310678	0.79	30234
11:67024534	rs7952436	T	C	0.0652384	-0.121968	0.00152544	0	4179410	6392.95	11:67024534	T	C	7.84%	-0.0161294	0.0163894	0.33	30234
11:67268048	rs11604662	A	G	0.291868	-0.0054658	0.00074534	2.25e-13	5089350	53.7773	11:67268048	A	G	34.47%	-0.0130852	0.00929986	0.16	30234
11:67416190	rs2514037	T	C	0.108982	0.00582695	0.00106357	4.29e-08	4926610	30.0158	11:67416190	T	C	11.13%	0.0129162	0.0139395	0.36	30234
11:67834500	rs35046555	C	A	0.167013	0.00558119	0.00088189	2.47e-10	5155090	40.0521	11:67834500	C	A	19.56%	-0.0010005	0.00815104	0.91	30234
11:67928520	rs1540209	A	C	0.365147	0.00558693	0.00068283	2.79e-16	5259440	66.9455	11:67928520	A	C	39.31%	0.0227395	0.00894681	0.011	30234
11:68022006	rs2450908	T	C	0.411543	-0.0073217	0.00066637	4.39e-28	5289900	120.724	11:68022006	T	C	43.31%	0.0158733	0.00895768	0.076	30234
11:68146661	rs11826287	C	T	0.175052	-0.0083568	0.00097834	1.32e-17	5421580	72.9626	11:68146661	C	T	19.04%	0.0119286	0.0116444	0.31	30234
11:68236389	rs2472429	C	T	0.109094	-0.0070639	0.00108146	6.5e-11	4925890	42.6646	11:68236389	C	T	11.97%	-0.00702461	0.0126286	0.59	30234
11:68256847	rs2186937	A	G	0.143134	-0.0211795	0.00112314	2.55e-79	5284930	355.602	11:68256847	A	G	15.04%	0.0266419	0.0123708	0.031	30234
11:68299226	rs11228271	A	G	0.0972445	0.00933025	0.00110239	2.59e-17	5342000	71.6335	11:68299226	A	G	10.57%	0.0158733	0.0140059	0.26	30234
11:68527600	rs3019598	A	G	0.343406	-0.0085055	0.00071977	3.19e-32	5201820	139.641	11:68527600	A	G	37.2%	-0.00702461	0.00874901	0.43	30234
11:68562328	rs2229738	T	C	0.0666373	-0.0250401	0.00139968	1.41e-71	4629090	320.048	11:68562328	T	C	6.33%	-0.00300451	0.0158579	0.86	30234
11:68762280	rs12420399	A	G	0.207163	-0.0058014	0.00083221	3.14e-12	5346380	48.5959	11:68762280	A	G	22.48%	0.00598207	0.0113359	0.61	30234
11:68785803	rs11600377	G	A	0.255771	0.00681881	0.00077691	1.68e-18	5316420	77.0328	11:68785803	G	A	26.02%	0.0009995	0.012141	0.94	30234
11:68829638	rs11228469	T	C	0.477248	-0.0107969	0.00098585	6.51e-28	4861310	119.943	11:68829638	C	T	48.45%	0.00697561	0.00925786	0.46	30234
11:68851414	rs2376558	T	C	0.0602049	0.0136374	0.00166879	3.03e-16	3312620	66.7821	11:68851414	T	C	1.49%	-0.0449974	0.0666836	0.51	30234
11:68855595	rs1060435	G	A	0.348961	-0.0130516	0.00096348	8.32e-42	5290620	183.503	11:68855595	G	A	39.02%	-0.0171462	0.00920172	0.062	30234
11:68897275	rs11603027	C	T	0.502234	-0.0098224	0.00076339	6.92e-38	5199340	165.555	11:68897275	T	C	46.08%	-0.00501254	0.00815644	0.55	30234
11:68918985	rs11228530	C	A	0.0603444	-0.0108486	0.00134047	5.82e-16	5520610	65.4988	11:68918985	C	A	6.18%	-0.00501254	0.0195922	0.81	30234
11:68926522	rs12418948	T	C	0.255764	-0.0154949	0.00079642	2.61e-84	5334520	378.524	11:68926522	T	C	28.64%	0.001998	0.00985445	0.85	30234
11:69063510	rs11539762	A	G	0.118175	-0.0088425	0.00103778	1.59e-17	5276690	72.6005	11:69063510	A	G	11.5%	0.0168571	0.0142738	0.24	30234
11:69147825	rs11263642	G	A	0.0321359	0.0123216	0.00178684	5.36e-12	5409120	47.5514	11:69147825	G	A	3.5%	-0.0151136	0.024593	0.55	30234
11:69154873	rs12803098	A	G	0.0929509	0.0198091	0.00117308	5.66e-64	5185420	285.151	11:69154873	A	G	9.8%	0.0119286	0.0145505	0.42	30234
11:69174170	rs4326824	A	G	0.162443	-0.0061281	0.00095952	1.7e-10	5397700	40.7891	11:69174170	A	G	14.08%	0.00895974	0.0132778	0.51	30234
11:69241032	rs10796817	A	G	0.0984577	0.02411	0.00160894	9.2e-51	4960170	224.551	11:69241032	A	G	9.13%	0.00598207	0.0159084	0.72	30234
11:69258074	rs7928827	G	A	0.397324	0.0229383	0.00092463	7.35e-136	5171000	615.441	11:69258074	G	A	39.36%	0.00299551	0.00768991	0.71	30234
11:69267720	rs7122905	A	G	0.372372	-0.0171292	0.00113859	3.76e-51	5358210	226.329	11:69267720	A	G	35.8%	0.00895974	0.00892346	0.32	30234
11:69270349	rs11263451	C	T	0.0907554	-0.0195371	0.00136151	1.07e-46	4292460	205.911	11:69270349	C	T	4.9%	0.0168571	0.0228603	0.47	30234
11:69275432	rs2002028	G	A	0.184232	-0.0464161	0.00123078	0	4577310	1422.25	11:69275432	G	A	12.53%	-0.0100503	0.0139298	0.48	30234
11:69279111	rs11607976	T	C	0.299187	-0.0128681	0.00127104	4.32e-24	4640350	102.497	11:69279111	T	C	31.82%	-0.00803217	0.00979765	0.42	30234
11:69281227	rs4980554	A	G	0.46523	0.0102904	0.00092107	5.58e-29	5365310	124.819	11:69281227	A	G	45.61%	0.00697561	0.00925786	0.46	30234
11:69318091	rs7940177	A	G	0.112767	0.012146	0.0013937	2.91e-18	5265160	75.95	11:69318091	A	G	9.98%	-0.00803217	0.0144399	0.59	30234
11:69325111	rs567577	A	G	0.595064	-0.004947	0.00082356	1.89e-09	4900780	36.0822	11:69325111	G	A	34.24%	-0.0171462	0.00957697	0.073	30234
11:69339617	rs498931	G	A	0.109946	-0.006459	0.0011162	7.18e-09	5101240	33.4847	11:69339617	G	A	10.87%	-0.0100503	0.0142403	0.49	30234
11:69397684	rs17136730	C	T	0.130334	-0.0124448	0.00111893	9.79e-29	4667730	123.7	11:69397684	C	T	12.95%	0.0237165	0.013429	0.077	30234
11:69420993	rs633485	A	G	0.0751421	0.00716667	0.00125338	1.08e-08	5231910	32.6941	11:69420993	A	G	7.22%	-0.00904074	0.0176037	0.62	30234
11:69455451	rs3212861	A	G	0.0177484	-0.0422452	0.00264744	2.55e-57	4371520	254.626	11:69455451	A	G	2.02%	-0.0212236	0.0314523	0.51	30234
11:69462856	rs3862792	T	C	0.0330449	0.0361413	0.00196188	8.78e-76	4819060	339.362	11:69462856	T	C	3.02%	0.0363319	0.0276478	0.19	30234
11:69464793	rs649392	G	A	0.436124	0.0193409	0.00099411	2.62e-84	5113150	378.516	11:69464793	G	A	45.24%	0.0129162	0.00874666	0.14	30234
11:69482091	rs1789166	C	A	0.325198	-0.0098541	0.0010235	6.1e-22	5280510	92.6954	11:69482091	C	A	34.83%	0.0109399	0.00945687	0.25	30234
11:69623606	rs948133	G	A	0.495447	0.00546647	0.0006621	1.5e-16	5318650	68.1658	11:69623606	A	G	50.49%	0.00796817	0.0091382	0.39	30234
11:69624482	rs734102	T	C	0.096212	-0.0167843	0.00110942	1.04e-51	5429060	228.883	11:69624482	T	C	10.47%	0.00995033	0.0140986	0.49	30234
11:69661334	rs11263613	A	G	0.0456849	-0.0103509	0.00152866	1.28e-11	5146460	45.8495	11:69661334	A	G	3.82%	-0.0418642	0.0250207	0.094	30234
11:69867808	rs4980580	A	G	0.222986	-0.0099666	0.00076895	2.03e-38	5402820	167.996	11:69867808	A	G	23.88%	0.00299551	0.00969313	0.77	30234
11:7023688	rs7932579	A	G	0.369835	0.0043672	0.0006467	1.45e-11	5259110	45.6037	11:7023688	A	G	37.68%	-0.018164	0.00936352	0.052	30234
11:69929677	rs744205	G	A	0.454675	-0.0171711	0.00075528	2.04e-114	5326660	516.869	11:69929677	G	A	45.26%	0.0129162	0.00939573	0.17	30234
11:69934085	rs10898112	A	G	0.237142	-0.0082389	0.0008685	2.39e-21	5334530	89.9909	11:69934085	A	G	25.22%	-0.00300451	0.00972226	0.77	30234
11:69975164	rs2515270	A	G	0.0987122	-0.0129243	0.00110663	1.63e-31	4881630	136.398	11:69975164	A	G	10.12%	-0.00803217	0.0144399	0.59	30234
11:70002689	rs3781660	T	C	0.254831	0.0062927	0.00082537	2.46e-14	5434120	58.1268	11:70002689	T	C	26.73%	-0.00501254	0.0094987	0.61	30234
11:702250	rs7479861	C	T	0.437125	0.0053568	0.00065604	3.2e-16	5304660	66.673	11:702250	C	T	44.3%	0.0256677	0.00921891	0.0054	30234
11:70071719	rs10898876	G	T	0.287099	0.00573287	0.00074292	1.19e-14	5210510	59.547	11:70071719	G	T	28.95%	-0.00601807	0.00956141	0.54	30234
11:70515963	rs2186567	C	T	0.0717122	0.00686961	0.00123627	2.75e-08	5038880	30.8772	11:70515963	C	T	7.26%	-0.00904074	0.0171321	0.61	30234
11:71813747	rs4943821	T	C	0.0979854	0.00812955	0.00114913	1.5e-12	4631360	50.0489	11:71813747	T	C	6.33%	0.0411419	0.0203649	0.043	30234
11:71832239	rs4073394	G	A	0.447083	0.00841677	0.00082386	1.68e-24	3216780	104.372	11:71832239	G	A	49.82%	0.00399202	0.00899017	0.67	30234
11:71942104	rs17162091	T	C	0.0176394	-0.0242421	0.00234702	5.21e-25	5461140	106.686	11:71942104	T	C	1.49%	-0.0377019	0.0390856	0.34	30234
11:723429	rs4078520	T	C	0.507027	-0.0052596	0.00066775	3.37e-15	4669960	62.0408	11:723429	C	T	48.05%	-0.00904074	0.00882536	0.31	30234
11:72074803	rs3741163	C	T	0.669603	-0.004988	0.00069871	9.41e-13	4927050	50.9635	11:72074803	T	C	30.91%	0.00697561	0.0101067	0.5	30234
11:72289291	rs1135029	C	T	0.481808	-0.0042344	0.0006807	4.95e-10	5194360	38.6966	11:72289291	T	C	47.64%	-0.0151136	0.00903285	0.094	30234
11:72335834	rs459309	T	C	0.655078	-0.0052734	0.00073561	7.57e-13	5206150	51.3909	11:72335834	C	T	31.72%	0.00498754	0.00920326	0.6	30234
11:72345345	rs1009708	T	C	0.137597	-0.0061584	0.00093389	4.27e-11	5473350	43.4855	11:72345345	T	C	13.67%	-0.0171462	0.0130479	0.19	30234
11:72542687	rs7936074	C	T	0.015097	-0.0260151	0.00274628	2.72e-21	4780240	89.7349	11:72542687	C	T	1.87%	-0.0242927	0.0448261	0.6	30234
11:72724103	rs7105776	A	G	0.0397987	-0.0151866	0.00274189	3.05e-08	1777940	30.6776	11:72724103	A	G	0.34%	-0.116534	0.123261	0.35	30234
11:73383382	rs7126049	C	T	0.249108	-0.0059071	0.00073839	1.24e-15	5391680	63.9996	11:73383382	C	T	23.14%	0.00796817	0.0112901	0.49	30234
11:73752924	rs2272321	G	A	0.0143015	-0.0178643	0.00267911	2.59e-11	5407210	44.4622	11:73752924	G	A	1.2%	0.0506931	0.0402936	0.21	30234
11:74017319	rs1941820	A	C	0.298578	-0.0074883	0.00071273	8.07e-26	5346600	110.387	11:74017319	A	C	32.14%	-0.0191828	0.00940317	0.041	30234
11:74264777	rs1655483	G	A	0.320482	-0.0056124	0.0007506	7.6e-14	4990230	55.9088	11:74264777	G	A	31.26%	0.0109399	0.00985163	0.27	30234
11:74301192	rs7944514	C	T	0.261382	0.0134152	0.00079405	4.93e-64	5482700	285.429	11:74301192	C	T	25.74%	-0.0120726	0.0106523	0.26	30234
11:74335121	rs11604951	T	C	0.14522	0.00672736	0.00098327	7.82e-12	5149260	46.8106	11:74335121	T	C	15.82%	-0.0120726	0.0122672	0.33	30234
11:74398125	rs2000924	T	C	0.255044	0.00845766	0.00079484	1.93e-26	5034870	113.225	11:74398125	T	C	26.09%	-0.00300451	0.00972226	0.77	30234
11:74533452	rs503855	A	G	0.237507	-0.0123087	0.00074188	8.06e-62	5372340	275.269	11:74533452	A	G	22.9%	-0.0345914	0.010793	0.0014	30234
11:74555056	rs3814726	C	T	0.639585	-0.007911	0.00081102	1.77e-22	5177280	95.148	11:74555056	T	C	32.22%	0.0266419	0.0096306	0.0057	30234
11:74798928	rs11236323	T	C	0.185581	-0.0073575	0.00098404	7.61e-14	5165810	55.903	11:74798928	T	C	18.5%	0.0139029	0.0112889	0.22	30234
11:74891980	rs11236368	T	C	0.0324456	0.0131904	0.00202146	6.79e-11	4051040	42.578	11:74891980	T	C	2.09%	0.0129162	0.0331578	0.71	30234
11:75086670	rs477837	C	A	0.482293	0.00522101	0.00064469	5.56e-16	5296210	65.5854	11:75086670	A	C	48.43%	-0.00400802	0.0090262	0.67	30234
11:75228884	rs947844	T	C	0.112668	0.00918044	0.0010178	1.88e-19	5482840	81.3583	11:75228884	T	C	10.62%	0.0168571	0.0148739	0.26	30234
11:75268337	rs674503	T	C	0.464503	-0.0112127	0.00075653	1.07e-49	4839730	219.669	11:75268337	C	T	47.56%	0.0178399	0.00919647	0.052	30234
11:75269764	rs7936052	C	T	0.0207443	-0.0218567	0.00308393	1.37e-12	2652450	50.2297	11:75269764	C	T	0.67%	0.0411419	0.252642	0.88	30234
11:75276178	rs606452	A	C	0.182849	0.0490587	0.00102598	0	5094160	2286.41	11:75276178	A	C	14.74%	0.0148886	0.0126069	0.24	30234
11:75278666	rs11236458	T	C	0.0154125	0.0214981	0.00312694	6.19e-12	3451630	47.2673	11:75278666	T	C	0.27%	0.0695261	0.191761	0.73	30234
11:75359175	rs11236476	C	T	0.0853218	-0.0115271	0.00131955	2.42e-18	5142610	76.3112	11:75359175	C	T	8.04%	0.0178399	0.0163942	0.28	30234
11:7590220	rs10839815	G	A	0.163074	0.00663523	0.0008432	3.57e-15	5276080	61.9228	11:7590220	G	A	17.14%	0.001998	0.0113417	0.87	30234
11:75455021	rs499974	A	C	0.186047	-0.0075213	0.00080283	7.36e-21	5370130	87.7685	11:75455021	A	C	16.11%	-0.0100503	0.0120084	0.41	30234
11:76010415	rs7928836	C	T	0.0410477	0.013581	0.0016502	1.87e-16	5133500	67.7314	11:76010415	C	T	3.09%	0.0276152	0.0264213	0.3	30234
11:76118350	rs10736805	A	G	0.0890869	0.00977032	0.00111618	2.07e-18	5295500	76.6212	11:76118350	A	G	8.4%	-0.0191828	0.016926	0.26	30234
11:76154846	rs2282611	G	T	0.294047	0.0118136	0.0007121	8.23e-62	5356100	275.222	11:76154846	G	T	31.47%	-0.00501254	0.00976016	0.62	30234
11:76364726	rs1892952	C	T	0.475313	-0.0036957	0.00063955	7.53e-09	5243070	33.3922	11:76364726	T	C	48.78%	0.0148886	0.00905812	0.1	30234
11:76473138	rs1465900	C	A	0.233397	0.0074476	0.0007429	1.18e-23	5227840	100.501	11:76473138	C	A	22.08%	-0.0356272	0.0109612	0.0012	30234
11:76507403	rs11236938	A	G	0.0412776	0.0087724	0.0015803	2.84e-08	5218120	30.8147	11:76507403	A	G	2.89%	-0.0140989	0.026016	0.6	30234
11:76968373	rs10899369	C	A	0.322473	-0.0038967	0.0006713	6.45e-09	5360330	33.6946	11:76968373	C	A	35.65%	-0.00601807	0.00912485	0.52	30234
11:77116308	rs2602461	A	G	0.0378647	0.011061	0.00177962	5.12e-10	4461860	38.6308	11:77116308	A	G	1.24%	0.0119286	0.0520216	0.83	30234
11:77435831	rs567814	A	G	0.352671	0.00901312	0.00069119	7.24e-39	5319980	170.042	11:77435831	A	G	34.99%	-0.0120726	0.00980273	0.22	30234
11:77595080	rs2051484	T	C	0.106675	-0.0103525	0.00107521	6.07e-22	5186690	92.7052	11:77595080	T	C	10.48%	0.00598207	0.0139009	0.68	30234
11:77635708	rs17825319	A	C	0.0715462	-0.0095907	0.00132098	3.86e-13	4724890	52.7118	11:77635708	A	C	7.32%	0.0188218	0.0169494	0.27	30234
11:77743398	rs4945241	T	C	0.229867	-0.0044076	0.00076158	7.15e-09	5142430	33.4945	11:77743398	T	C	22.22%	0.00498754	0.0105748	0.65	30234
11:78091150	rs2373115	A	C	0.205724	0.0154088	0.00078843	4.69e-85	5157010	381.954	11:78091150	A	C	17.07%	0.0009995	0.00914345	0.92	30234
11:78808471	rs3812724	G	A	0.110049	0.00826904	0.00102948	9.57e-16	4935190	64.517	11:78808471	G	A	8.33%	0.0109399	0.0158504	0.5	30234
11:78963697	rs564001	G	A	0.440091	-0.0038336	0.00062709	9.76e-10	5291270	37.3726	11:78963697	G	A	47.31%	0.00498754	0.00945133	0.61	30234
11:80317350	rs1949885	C	T	0.468935	0.00362687	0.00062419	6.23e-09	5263760	33.7622	11:80317350	C	T	49.21%	-0.00400802	0.00780421	0.62	30234
11:8110479	rs1881237	G	A	0.0578228	-0.0103132	0.00149702	5.61e-12	4336660	47.4604	11:8110479	G	A	4.83%	-0.0151136	0.0209476	0.48	30234
11:8114103	rs11041738	T	C	0.25116	0.0061359	0.00076034	7.03e-16	4811030	65.124	11:8114103	T	C	24.23%	-0.00400802	0.0106587	0.72	30234
11:8152080	rs4758295	C	T	0.136987	0.00668828	0.00091611	2.86e-13	5322050	53.3008	11:8152080	C	T	12.62%	0.0295588	0.0141956	0.037	30234
11:81864464	rs673323	C	T	0.206258	0.00637379	0.0007863	5.23e-16	5045600	65.7081	11:81864464	C	T	17.5%	0.00697561	0.0125405	0.59	30234
11:8243798	rs11041816	G	A	0.41887	-0.0071672	0.00077944	3.74e-20	5093720	84.5539	11:8243798	G	A	45.11%	-0.0171462	0.00895034	0.055	30234
11:8250811	rs4758317	C	A	0.45356	0.00867614	0.00077374	3.51e-29	5109120	125.737	11:8250811	C	A	43.82%	0.0158733	0.00904819	0.079	30234
11:8272253	rs16937302	A	G	0.0227384	-0.0140498	0.00252673	2.69e-08	3638120	30.9188	11:8272253	A	G	1.99%	-0.0010005	0.0361183	0.98	30234
11:8360804	rs747190	T	G	0.478749	-0.003904	0.00063495	7.82e-10	5358840	37.8042	11:8360804	G	T	49.71%	-0.00501254	0.00976016	0.62	30234
11:84298844	rs7119459	C	T	0.131376	0.00561495	0.00091086	7.07e-10	5417820	38.0004	11:84298844	C	T	14.05%	0.00498754	0.0123733	0.7	30234
11:84730014	rs11607636	A	G	0.169373	0.00509014	0.00084575	1.76e-09	5304360	36.2223	11:84730014	A	G	16%	-0.00904074	0.011499	0.44	30234
11:85430397	rs678376	A	G	0.291967	-0.0095576	0.00075916	2.41e-36	5278230	158.501	11:85430397	A	G	28.91%	0.00796817	0.00971958	0.42	30234
11:85541034	rs4944539	C	T	0.267508	-0.0071586	0.00077493	2.52e-20	5345880	85.3358	11:85541034	C	T	27.09%	-0.00501254	0.0106278	0.65	30234
11:85858497	rs3851178	G	T	0.473841	0.00738485	0.00062756	5.73e-32	5427690	138.475	11:85858497	T	G	52.5%	0.0295588	0.0090942	0.0012	30234
11:85929490	rs9971532	A	G	0.282572	-0.0088715	0.00072079	8.2e-35	5238960	151.487	11:85929490	A	G	30.42%	-0.0294288	0.00979001	0.0027	30234
11:85956148	rs2291812	T	G	0.0159492	-0.0161218	0.00250558	1.24e-10	5278060	41.401	11:85956148	T	G	1.6%	-0.0294288	0.0358973	0.42	30234
11:85956478	rs2291813	T	G	0.0344848	0.0347406	0.00172284	2e-90	5396930	406.616	11:85956478	T	G	3.55%	0.0324672	0.0236178	0.17	30234
11:86181720	rs12804208	T	C	0.116785	0.00713381	0.00101778	2.4e-12	5067000	49.1287	11:86181720	T	C	12.58%	-0.0100503	0.0133386	0.46	30234
11:86670842	rs11234891	A	G	0.311831	-0.0038611	0.0006647	6.29e-09	5414800	33.742	11:86670842	A	G	31.17%	-0.0171462	0.00951025	0.071	30234
11:8735662	rs931756	G	A	0.414357	-0.0059133	0.00066735	7.94e-19	5275520	78.515	11:8735662	G	A	41.86%	0.0178399	0.00903746	0.048	30234
11:87106806	rs11235132	C	T	0.208177	0.0042142	0.00077196	4.79e-08	5208490	29.8017	11:87106806	C	T	17.95%	-0.00904074	0.0112601	0.43	30234
11:88979846	rs4121401	T	C	0.613942	0.00586635	0.0007239	5.33e-16	5059660	65.6718	11:88979846	C	T	39.63%	-0.0010005	0.0121532	0.94	30234
11:89181108	rs319016	A	G	0.424323	0.00538429	0.00072309	9.61e-14	5154410	55.4462	11:89181108	A	G	45.44%	-0.002002	0.00743901	0.8	30234
11:89206964	rs11018629	A	G	0.0820824	-0.0186984	0.00121325	1.36e-53	5273210	237.524	11:89206964	A	G	6.81%	0.0573251	0.0181103	0.0016	30234
11:89217867	rs41338754	C	T	0.105415	0.0154005	0.00119089	2.97e-38	5343040	167.235	11:89217867	C	T	9.67%	0.00697561	0.0152369	0.66	30234
11:89296364	rs3019011	A	G	0.526838	0.0124301	0.00070219	4.05e-70	4546840	313.357	11:89296364	G	A	45.45%	0.0148886	0.00905812	0.1	30234
11:89339780	rs11825539	A	G	0.00869173	0.0391152	0.00447209	2.2e-18	2989020	76.5015	11:89339780	A	G	0.4%	0.129272	0.0853572	0.13	30234
11:89466052	rs7115903	C	T	0.17521	0.00576812	0.00084512	8.78e-12	5186060	46.5835	11:89466052	C	T	15.5%	-0.0222456	0.0128474	0.083	30234
11:89851689	rs10501709	T	G	0.0479336	0.0116445	0.0015054	1.03e-14	5145620	59.8326	11:89851689	T	G	4.3%	-0.0140989	0.0253464	0.59	30234
11:9051224	rs1960180	T	C	0.335388	-0.006441	0.00069496	1.89e-20	5371860	85.8988	11:9051224	T	C	34.12%	-0.00803217	0.00959705	0.41	30234
11:91152876	rs587473	G	T	0.482552	0.00367515	0.00062887	5.09e-09	5286580	34.153	11:91152876	T	G	48.38%	-0.0010005	0.00815104	0.91	30234
11:91819841	rs11019785	T	C	0.270606	-0.0064698	0.00069596	1.45e-20	5363480	86.4198	11:91819841	T	C	28.96%	-0.00501254	0.0103236	0.64	30234
11:9313814	rs7103472	C	T	0.182514	-0.0056913	0.00084429	1.57e-11	5014340	45.4401	11:9313814	C	T	18.85%	-0.00400802	0.0110546	0.73	30234
11:92965637	rs1374475	C	T	0.232432	-0.0047474	0.00074772	2.16e-10	5136670	40.3119	11:92965637	C	T	20.89%	-0.0010005	0.0091526	0.92	30234
11:934594	rs11605562	T	C	0.0800449	0.0112684	0.00115413	1.61e-22	5336980	95.3268	11:934594	T	C	8.88%	-0.00702461	0.0158197	0.67	30234
11:9482871	rs11042366	A	G	0.473373	0.0145475	0.0006995	4.61e-96	5314480	432.515	11:9482871	A	G	49.97%	0.0178399	0.0091572	0.051	30234
11:94487494	rs2851573	G	A	0.0619325	0.00929899	0.00154399	1.72e-09	3707340	36.2729	11:94487494	G	A	2.33%	0.00498754	0.0456261	0.92	30234
11:94667964	rs10831284	G	A	0.144154	0.00541358	0.00093919	8.21e-09	4745700	33.2248	11:94667964	G	A	13.48%	-0.0100503	0.0133386	0.46	30234
11:94749970	rs11021009	T	C	0.173279	-0.0082901	0.00086316	7.66e-22	4813460	92.2437	11:94749970	T	C	16.47%	-0.0191828	0.0133124	0.15	30234
11:94865454	rs7729	T	G	0.333435	-0.0047263	0.00065229	4.3e-13	5472220	52.5002	11:94865454	T	G	35.63%	0.0198026	0.00924953	0.032	30234
11:94906111	rs684856	A	G	0.45332	-0.0088604	0.00070683	4.78e-36	4541270	157.136	11:94906111	A	G	44.49%	-0.0171462	0.00909537	0.059	30234
11:9543916	rs10082685	A	G	0.0685397	-0.0115097	0.00138173	8.09e-17	5027420	69.3876	11:9543916	A	G	7.77%	-0.0171462	0.0160781	0.29	30234
11:94964931	rs2077510	C	T	0.268498	0.00781138	0.00073186	1.36e-26	5450460	113.92	11:94964931	C	T	28.17%	0.0411419	0.00990702	3.9e-05	30234
11:95052753	rs505317	C	T	0.349089	0.005579	0.00068786	5.04e-16	5066680	65.7828	11:95052753	C	T	29.82%	0.00598207	0.00907027	0.52	30234
11:95219016	rs11822727	T	C	0.274342	0.00436086	0.0007327	2.65e-09	5347730	35.4235	11:95219016	T	C	26.92%	0.0119286	0.00989206	0.23	30234
11:95245554	rs10501829	A	G	0.104722	-0.0094265	0.0011244	5.14e-17	5275530	70.2845	11:95245554	A	G	8.98%	-0.018164	0.016357	0.27	30234
11:95279845	rs7927955	C	T	0.0276708	0.0124496	0.00206839	1.76e-09	4855200	36.2281	11:95279845	C	T	1.93%	0.0639133	0.0388844	0.1	30234
11:95299637	rs1255529	A	G	0.424858	0.00850932	0.00063917	1.94e-40	5490840	177.238	11:95299637	A	G	43.32%	-0.0304592	0.00911069	0.00087	30234
11:95327130	rs2254634	T	C	0.281695	0.00583212	0.00072892	1.23e-15	5411330	64.0167	11:95327130	T	C	27.2%	-0.0397809	0.0100967	9.3e-05	30234
11:95354322	rs12277780	A	C	0.105856	0.008627	0.00116807	1.52e-13	5006920	54.5484	11:95354322	A	C	10.59%	-0.0151136	0.0147536	0.31	30234
11:95371352	rs10831389	A	C	0.355536	0.00825568	0.00072835	8.83e-30	5446730	128.477	11:95371352	A	C	34.71%	-0.0161294	0.00981299	0.1	30234
11:95383570	rs1150347	A	G	0.129956	-0.0094034	0.00144988	8.84e-11	2291750	42.0635	11:95383570	A	G	13.73%	0.0430595	0.0129047	0.00089	30234
11:95490754	rs17207890	A	G	0.321455	0.00792515	0.00068671	8.23e-31	5170200	133.189	11:95490754	A	G	33.4%	-0.002002	0.00926731	0.84	30234
11:9599943	rs3910384	G	A	0.43739	-0.0068329	0.00069325	6.43e-23	5195270	97.1472	11:9599943	G	A	40.36%	0.0266419	0.00996221	0.0075	30234
11:95992129	rs11021499	A	G	0.366051	0.00537741	0.0006918	7.66e-15	5450910	60.4206	11:95992129	A	G	36.36%	-0.00904074	0.00937256	0.34	30234
11:96000100	rs7115578	A	G	0.352694	-0.00472	0.00064508	2.54e-13	5423970	53.5373	11:96000100	A	G	33.07%	-0.00501254	0.00878371	0.58	30234
11:96066652	rs7945834	C	T	0.455245	0.00572699	0.00067994	3.68e-17	5283870	70.9433	11:96066652	T	C	52.69%	-0.0171462	0.0093062	0.065	30234
11:96625258	rs3019730	A	G	0.356746	0.00379146	0.00065814	8.37e-09	5140030	33.1876	11:96625258	A	G	33.14%	0.0109399	0.00965287	0.26	30234
12:101728166	rs2002895	A	G	0.651181	0.0044591	0.00070718	2.87e-10	4521500	39.7589	12:101728166	G	A	27.29%	0.0009995	0.0104287	0.93	30234
12:101868104	rs17416059	T	C	0.477889	0.00411445	0.00065477	3.3e-10	4857120	39.4863	12:101868104	C	T	46.83%	0.00697561	0.00906217	0.45	30234
12:102044912	rs825046	T	C	0.279329	0.00512791	0.00070389	3.21e-13	5268870	53.0727	12:102044912	T	C	27.05%	-0.00501254	0.00901133	0.59	30234
12:102161103	rs4764814	G	A	0.405446	0.00536221	0.00070895	3.92e-14	5348760	57.208	12:102161103	G	A	39.23%	-0.00702461	0.00973617	0.48	30234
12:102331664	rs10860822	T	C	0.509595	-0.015389	0.00073195	3.89e-98	5160230	442.036	12:102331664	C	T	45.03%	-0.0120726	0.00898418	0.18	30234
12:102355342	rs4764854	G	T	0.356638	-0.0193089	0.00104764	7.44e-76	5024930	339.696	12:102355342	G	T	40.62%	-0.00601807	0.00891845	0.51	30234
12:102407746	rs17032220	C	T	0.0677425	-0.0470567	0.00164856	3.33e-179	4644730	814.767	12:102407746	C	T	4.54%	0.0334348	0.0215065	0.12	30234
12:102502759	rs4611262	T	C	0.208857	-0.0119388	0.00095134	4.01e-36	4533280	157.489	12:102502759	T	C	21.96%	-0.00601807	0.0111048	0.6	30234
12:10366806	rs11834419	A	G	0.0734979	0.00741456	0.00120868	8.55e-10	5148650	37.6312	12:10366806	A	G	7.25%	0.0109399	0.0173812	0.54	30234
12:102596270	rs11111206	G	A	0.246207	-0.0611483	0.0016624	3.45e-296	5181500	1353	12:102596270	G	A	22.33%	0.00796817	0.0103516	0.45	30234
12:102630679	rs7313075	A	C	0.151492	-0.0693498	0.00167955	0	5228440	1704.92	12:102630679	A	C	13.71%	0.00399202	0.0134996	0.78	30234
12:102658948	rs12305296	T	C	0.0128547	0.0567247	0.00342794	1.66e-61	4134110	273.828	12:102658948	T	C	0.58%	0.0962189	0.122381	0.44	30234
12:102786780	rs2946831	C	A	0.073045	-0.0288845	0.00151078	1.76e-81	4901530	365.534	12:102786780	C	A	6.75%	-0.0110609	0.0189017	0.57	30234
12:102790192	rs6219	T	C	0.100421	0.0270743	0.00143991	7.18e-79	5242720	353.544	12:102790192	T	C	9.15%	-0.00702461	0.0153439	0.66	30234
12:102793633	rs6218	G	A	0.0278976	-0.049818	0.00224202	2.19e-109	3930550	493.735	12:102793633	G	A	0.33%	0.203757	0.141402	0.15	30234
12:102793921	rs5742704	C	T	0.0221175	0.0951285	0.00281157	6.11e-251	4954270	1144.78	12:102793921	C	T	2.26%	-0.00400802	0.0326532	0.91	30234
12:102799598	rs5742692	G	A	0.0435351	0.0359175	0.00265267	9.06e-42	4530650	183.335	12:102799598	G	A	2.01%	0.0372958	0.0356835	0.3	30234
12:102873237	rs5742614	C	G	0.0116607	0.0261539	0.00320157	3.11e-16	4389360	66.734	12:102873237	C	G	0.68%	-0.194799	0.0864253	0.024	30234
12:1134264	rs7972526	A	G	0.0590978	-0.017426	0.0013514	4.82e-38	5310390	166.275	12:1134264	A	G	5.86%	-0.0314907	0.020256	0.12	30234
12:102928704	rs2114913	C	T	0.0309076	-0.0121552	0.0020733	4.55e-09	4237460	34.3716	12:102928704	C	T	3.14%	0.0295588	0.0250289	0.24	30234
12:102929883	rs2607988	G	A	0.190362	-0.0200348	0.00121045	1.56e-61	5059170	273.953	12:102929883	G	A	16.63%	-0.00501254	0.0124354	0.7	30234
12:102958073	rs855203	C	A	0.100552	0.0421119	0.00160051	1.42e-152	5277870	692.298	12:102958073	C	A	10.11%	0.0009995	0.0181283	0.96	30234
12:102965329	rs7964748	G	A	0.192606	0.0107825	0.00096517	5.61e-29	5186790	124.805	12:102965329	G	A	18.52%	-0.00501254	0.0112884	0.67	30234
12:102991471	rs7977073	A	G	0.137395	0.0156949	0.00106256	2.26e-49	5220600	218.178	12:102991471	A	G	12.66%	-0.00904074	0.0140297	0.53	30234
12:102994983	rs7979284	C	T	0.124032	0.0167311	0.00107229	6.93e-55	5285610	243.458	12:102994983	C	T	11.79%	-0.0130852	0.0147046	0.38	30234
12:103062597	rs833706	G	A	0.228409	-0.0216445	0.00106287	3.47e-92	5393160	414.701	12:103062597	G	A	23.94%	-0.00501254	0.0103236	0.64	30234
12:103071086	rs833718	A	G	0.465145	-0.0204942	0.0007999	8.92e-145	5390660	656.433	12:103071086	A	G	44.99%	0.00399202	0.00927652	0.68	30234
12:103107304	rs7296495	G	A	0.577072	0.00618316	0.00072499	1.48e-17	5373010	72.7373	12:103107304	A	G	42.21%	-0.0110609	0.00936587	0.24	30234
12:103127232	rs12830406	G	A	0.145651	-0.0367864	0.00113448	1.19e-230	4963120	1051.43	12:103127232	G	A	16.58%	-0.0120726	0.0120237	0.32	30234
12:103139164	rs6539053	T	G	0.0435289	0.0438513	0.00187921	1.96e-120	5199090	544.521	12:103139164	T	G	5.67%	-0.0120726	0.0187345	0.53	30234
12:103150249	rs10507151	A	G	0.0480244	-0.0281531	0.00151997	1.37e-76	5375800	343.07	12:103150249	A	G	4.84%	0.00299551	0.017004	0.87	30234
12:103153508	rs12314695	G	A	0.0522978	-0.0151678	0.00150168	5.49e-24	5003870	102.021	12:103153508	G	A	5.52%	0.0009995	0.012141	0.94	30234
12:103241070	rs1722387	T	C	0.149969	0.00838863	0.00095629	1.75e-18	5390950	76.949	12:103241070	T	C	15.31%	0.00498754	0.0128037	0.71	30234
12:103271466	rs7964033	T	C	0.0120235	0.0403218	0.00596455	1.38e-11	1220370	45.7009	12:103271466	T	C	0.21%	0.307485	0.172931	0.075	30234
12:103436241	rs17842954	T	G	0.0423926	-0.0111979	0.00166178	1.6e-11	4666920	45.4073	12:103436241	T	G	2.32%	0.0009995	0.0360822	0.98	30234
12:104149022	rs11111748	G	A	0.0544653	0.0106917	0.00142148	5.41e-14	5106450	56.5734	12:104149022	G	A	6.41%	-0.002002	0.0163102	0.91	30234
12:104329212	rs17034938	G	A	0.12801	0.00670124	0.00098225	8.96e-12	5189980	46.5443	12:104329212	G	A	13.27%	-0.00300451	0.0123861	0.82	30234
12:104330530	rs4964375	C	T	0.21331	0.0167446	0.00090004	2.97e-77	5003690	346.119	12:104330530	C	T	18.97%	0.00697561	0.0116297	0.56	30234
12:104445742	rs1564892	A	G	0.709882	-0.0058688	0.0009199	1.77e-10	4909870	40.7022	12:104445742	G	A	24.75%	0.0129162	0.0104878	0.22	30234
12:104558476	rs11836726	T	C	0.250467	-0.0064269	0.00076098	3.03e-17	5286570	71.3274	12:104558476	T	C	24.02%	0.0178399	0.010822	0.099	30234
12:104820932	rs2248343	T	C	0.0612546	-0.0163093	0.00134302	6.19e-34	5036290	147.471	12:104820932	T	C	6.33%	-0.0140989	0.0191198	0.47	30234
12:104881616	rs7960741	T	C	0.324586	-0.0048609	0.00067001	4.02e-13	5276170	52.6345	12:104881616	T	C	30.68%	0.0119286	0.00948146	0.21	30234
12:105046891	rs2695996	A	G	0.340539	-0.0042625	0.00067864	3.37e-10	5173310	39.4503	12:105046891	A	G	31.84%	-0.00904074	0.00956266	0.35	30234
12:105062922	rs11112153	C	T	0.103304	-0.016132	0.00104834	1.97e-53	5234840	236.795	12:105062922	C	T	9.81%	-0.00803217	0.0148214	0.6	30234
12:105155923	rs12307007	C	A	0.0371349	0.017308	0.00177072	1.45e-22	4573450	95.5419	12:105155923	C	A	1.55%	0.0573251	0.0516224	0.27	30234
12:105225506	rs7971575	T	C	0.0225069	0.0129203	0.00215904	2.17e-09	5003430	35.8116	12:105225506	T	C	1.33%	0.00299551	0.0435664	0.95	30234
12:105464036	rs7954946	T	C	0.559518	0.00735874	0.00063684	6.96e-31	5220690	133.52	12:105464036	C	T	43.65%	-0.0161294	0.00937503	0.085	30234
12:105781842	rs11112511	A	G	0.336848	-0.0043391	0.00066518	6.88e-11	5299790	42.5521	12:105781842	A	G	35.72%	-0.00400802	0.0102892	0.71	30234
12:106104823	rs4590982	A	G	0.244839	0.00529722	0.00072231	2.24e-13	5432370	53.7835	12:106104823	A	G	24.64%	-0.00300451	0.00972226	0.77	30234
12:106150940	rs2374541	G	A	0.364459	0.00480965	0.00066344	4.18e-13	5176870	52.5562	12:106150940	G	A	39.39%	-0.0120726	0.00898418	0.18	30234
12:106183670	rs7979632	G	A	0.258759	-0.0042732	0.00073186	5.26e-09	5170820	34.0918	12:106183670	G	A	23.5%	-0.0010005	0.0091526	0.92	30234
12:106258749	rs7963923	C	T	0.481736	-0.005188	0.00065308	1.96e-15	5056510	63.1055	12:106258749	C	T	50.43%	0.0109399	0.00907221	0.23	30234
12:106332204	rs11112803	C	T	0.176571	0.00531864	0.0008435	2.87e-10	5240580	39.7586	12:106332204	C	T	17.99%	0.0148886	0.0115813	0.2	30234
12:106381796	rs2196011	T	C	0.284967	0.00686174	0.00070333	1.74e-22	5241850	95.181	12:106381796	T	C	27.14%	0.001998	0.00985445	0.85	30234
12:106624275	rs1148413	T	C	0.390114	-0.0119346	0.00064638	4.03e-76	5314410	340.91	12:106624275	T	C	38.21%	0.00697561	0.00925786	0.46	30234
12:106716740	rs2077730	A	G	0.392227	-0.00606	0.00064612	6.66e-21	5340760	87.9668	12:106716740	A	G	40.81%	-0.0151136	0.00903285	0.094	30234
12:107205753	rs3782709	G	A	0.355208	-0.0115687	0.00083446	1.05e-43	5344070	192.202	12:107205753	G	A	35.74%	0.001998	0.00985445	0.85	30234
12:107319661	rs10861678	A	G	0.260451	-0.0099541	0.00100112	2.71e-23	5229960	98.8625	12:107319661	A	G	26.2%	-0.0100503	0.0106305	0.35	30234
12:107473962	rs10778528	G	T	0.410856	0.0115752	0.00072015	3.93e-58	5339080	258.352	12:107473962	G	T	41.34%	0.00399202	0.00958041	0.69	30234
12:107561428	rs11113204	G	T	0.44619	0.00454833	0.0006727	1.37e-11	5387540	45.7152	12:107561428	G	T	44.57%	0.00498754	0.00831523	0.56	30234
12:107776175	rs10778553	T	G	0.439635	0.004028	0.00063795	2.72e-10	5319030	39.8663	12:107776175	T	G	44.94%	-0.0010005	0.00669198	0.89	30234
12:107985464	rs11113405	A	G	0.131046	-0.0056518	0.00095726	3.54e-09	5120930	34.8589	12:107985464	A	G	12.38%	-0.0010005	0.0121532	0.94	30234
12:108064952	rs11113431	A	G	0.334339	-0.0042644	0.00070758	1.67e-09	5153550	36.3216	12:108064952	A	G	31.74%	0.00796817	0.0101348	0.44	30234
12:108129964	rs11113456	G	A	0.361786	0.0107054	0.00070055	1.02e-52	5085360	233.522	12:108129964	G	A	38.53%	0.0158733	0.00931389	0.088	30234
12:108718475	rs17322313	C	T	0.290219	0.00906203	0.00070467	7.55e-38	5126830	165.379	12:108718475	C	T	30.57%	-0.00501254	0.00976016	0.62	30234
12:108979990	rs7315286	A	G	0.500703	0.00843374	0.0006686	1.77e-36	5063210	159.114	12:108979990	G	A	46.81%	0.0256677	0.0091571	0.0051	30234
12:108991390	rs11114004	G	A	0.0283742	0.011877	0.00201616	3.84e-09	4664770	34.7027	12:108991390	G	A	2.23%	0.00598207	0.0439401	0.9	30234
12:109727640	rs4766588	C	T	0.189824	-0.0057865	0.00079482	3.33e-13	5293170	53.0023	12:109727640	C	T	20.8%	-0.018164	0.0110508	0.1	30234
12:110006512	rs11836136	G	A	0.271297	0.0115635	0.00070071	3.52e-61	5348160	272.334	12:110006512	G	A	26.43%	-0.00803217	0.00959705	0.41	30234
12:110139500	rs825005	T	G	0.178141	-0.0047755	0.00083744	1.18e-08	5154330	32.5185	12:110139500	T	G	18.92%	-0.002002	0.0105666	0.86	30234
12:110489208	rs11064860	T	C	0.132148	-0.0100855	0.00093595	4.49e-27	5179890	116.115	12:110489208	T	C	12.86%	-0.0747235	0.0136557	7.7e-08	30234
12:110927882	rs17851852	G	A	0.0238617	-0.0130128	0.0021487	1.39e-09	4858990	36.6767	12:110927882	G	A	2.32%	-0.0191828	0.0304773	0.54	30234
12:111229645	rs850517	C	T	0.414512	-0.005892	0.00065859	3.67e-19	5213570	80.0378	12:111229645	C	T	40.12%	0.0276152	0.00911437	0.0025	30234
12:111438001	rs7304705	G	A	0.116712	0.00952658	0.00116492	2.89e-16	3758010	66.8778	12:111438001	G	A	9.7%	-0.0779615	0.0168949	5.2e-06	30234
12:111698457	rs6490029	G	A	0.718436	-0.0061726	0.0007783	2.18e-15	4782130	62.8988	12:111698457	A	G	23.84%	-0.0790432	0.0104467	2e-13	30234
12:112463296	rs4767293	A	G	0.600853	-0.0058321	0.00075636	1.25e-14	4178200	59.4556	12:112463296	G	A	35.15%	-0.116534	0.00918902	9.9e-34	30234
12:113357193	rs10774671	G	A	0.351493	0.00496633	0.00065888	4.79e-14	5175110	56.8144	12:113357193	G	A	36%	0.0129162	0.00982898	0.19	30234
12:113705529	rs2303621	C	A	0.0289841	0.0205363	0.0031411	6.24e-11	1838260	42.7446	12:113705529	C	A	0.23%	-0.136966	0.222872	0.55	30234
12:114044030	rs11066633	A	G	0.304127	0.00739774	0.00067363	4.67e-28	5381600	120.602	12:114044030	A	G	27.94%	0.00697561	0.00945977	0.47	30234
12:114135295	rs4767114	T	C	0.435135	0.00496858	0.00062523	1.91e-15	5384310	63.1517	12:114135295	T	C	45.04%	-0.0161294	0.00934514	0.084	30234
12:114349337	rs6489927	A	G	0.40825	-0.0052204	0.00062976	1.14e-16	5375850	68.7159	12:114349337	A	G	42.14%	-0.00400802	0.00825471	0.64	30234
12:114676470	rs1270886	T	C	0.541449	0.00571012	0.00062441	5.97e-20	5321580	83.6278	12:114676470	C	T	44.1%	-0.00904074	0.00882536	0.31	30234
12:114726332	rs12579042	T	C	0.392048	0.00461629	0.00063605	3.94e-13	5346440	52.6749	12:114726332	T	C	38.08%	0.0129162	0.00917974	0.16	30234
12:115108136	rs1061657	C	T	0.270628	0.014344	0.00072197	7.74e-88	5000870	394.732	12:115108136	C	T	25.44%	0.0353671	0.0103622	0.00068	30234
12:115349868	rs2384549	C	A	0.325464	-0.0057648	0.00066523	4.48e-18	5399730	75.0974	12:115349868	C	A	32.09%	0.00697561	0.00988374	0.49	30234
12:115542905	rs759762	C	T	0.297031	-0.0039477	0.00069065	1.09e-08	5223900	32.6717	12:115542905	C	T	28.07%	-0.0110609	0.0099606	0.27	30234
12:115637031	rs4767302	G	A	0.555067	-0.0043602	0.00063433	6.25e-12	5186470	47.2479	12:115637031	A	G	43.95%	0.0148886	0.00900512	0.098	30234
12:115763997	rs11067531	T	G	0.145493	-0.0053506	0.00089077	1.89e-09	5218430	36.0806	12:115763997	T	G	12.89%	-0.0100503	0.0136295	0.47	30234
12:115991363	rs2647955	T	C	0.4695	0.00414998	0.00062261	2.64e-11	5320990	44.4283	12:115991363	T	C	48.81%	0.001998	0.0105455	0.86	30234
12:116187660	rs2460488	A	G	0.170386	-0.0109541	0.00099184	2.34e-28	4641400	121.975	12:116187660	A	G	17.12%	-0.0140989	0.0116919	0.23	30234
12:116192880	rs10219441	G	A	0.32118	0.00496413	0.00073542	1.48e-11	4966330	45.5633	12:116192880	G	A	30.88%	0.0109399	0.0092634	0.24	30234
12:116195781	rs780873	G	A	0.0476847	-0.0234004	0.00155525	3.66e-51	4889340	226.384	12:116195781	G	A	4.98%	-0.018164	0.0212613	0.4	30234
12:116196568	rs16946195	G	A	0.0603145	0.0221278	0.00157641	9.28e-45	4046930	197.033	12:116196568	G	A	5.29%	0.00299551	0.0200359	0.89	30234
12:11757743	rs10845387	G	A	0.630177	0.00616818	0.00088912	3.99e-12	2821050	48.1275	12:11757743	A	G	35.26%	0.00697561	0.00906217	0.45	30234
12:116612079	rs7969182	C	T	0.196759	-0.0177148	0.0007904	2.98e-111	5320460	502.318	12:116612079	C	T	20.22%	-0.002002	0.0113644	0.87	30234
12:116632367	rs10507271	T	C	0.106269	0.00742844	0.00104874	1.41e-12	5071450	50.1718	12:116632367	T	C	9.65%	0.0266419	0.0154853	0.085	30234
12:11794636	rs7961344	T	C	0.130931	0.0083431	0.00112988	1.54e-13	5002600	54.5243	12:11794636	T	C	11.12%	0.00598207	0.0134718	0.67	30234
12:116963686	rs11068058	A	G	0.541977	0.00718929	0.00062528	1.35e-30	5338390	132.197	12:116963686	G	A	44.07%	-0.0120726	0.00898418	0.18	30234
12:117029965	rs10850679	A	G	0.278545	0.00543967	0.00071078	1.96e-14	5112100	58.5699	12:117029965	A	G	26.99%	0.00995033	0.0103155	0.34	30234
12:117160976	rs10507274	C	T	0.054796	-0.0176347	0.00224027	3.5e-15	1983680	61.9634	12:117160976	C	T	6.15%	0.0148886	0.0181611	0.42	30234
12:117165833	rs339458	C	T	0.0909304	0.0149209	0.00129306	8.37e-31	5249750	133.154	12:117165833	C	T	10.13%	-0.0151136	0.0150524	0.32	30234
12:11834049	rs2541113	A	C	0.0847297	-0.0135311	0.00144348	6.99e-21	4451990	87.8708	12:11834049	A	C	5.97%	0.0392207	0.0212873	0.065	30234
12:117442902	rs7302025	G	A	0.134087	-0.0208033	0.00093948	1.21e-108	5272180	490.331	12:117442902	G	A	13.21%	0.0109399	0.0139146	0.44	30234
12:11855290	rs2187641	G	A	0.38988	0.00983343	0.00135993	4.8e-13	5105460	52.285	12:11855290	G	A	40.37%	0.001998	0.0105455	0.86	30234
12:11880581	rs10845408	T	C	0.333181	0.0186923	0.00138094	9.6e-42	5274380	183.221	12:11880581	T	C	35.03%	0.00498754	0.0087399	0.58	30234
12:117928182	rs12828172	T	C	0.386528	0.00447531	0.00063495	1.81e-12	5353980	49.6784	12:117928182	T	C	40.64%	-0.00601807	0.008527	0.49	30234
12:118471760	rs10638	G	A	0.33317	-0.0055086	0.00065913	6.41e-17	5293850	69.8458	12:118471760	G	A	31.79%	-0.0100503	0.0100096	0.32	30234
12:118600204	rs17586342	T	G	0.167215	-0.0055453	0.00083209	2.66e-11	5298890	44.4129	12:118600204	T	G	16.01%	0.00895974	0.0118911	0.46	30234
12:119048584	rs2730562	C	T	0.274271	0.00383359	0.00069979	4.3e-08	5244120	30.0107	12:119048584	C	T	27.83%	0.00598207	0.00928313	0.53	30234
12:12049662	rs958812	A	G	0.2924	-0.0083279	0.00069259	2.65e-33	5189440	144.583	12:12049662	A	G	28.92%	0.0334348	0.0100105	0.00088	30234
12:120015591	rs7315003	G	A	0.429629	0.00456847	0.00064324	1.23e-12	5114460	50.4424	12:120015591	G	A	42.3%	-0.00702461	0.00912582	0.45	30234
12:120591251	rs10735071	C	T	0.196241	0.00787679	0.00090966	4.76e-18	5247930	74.9791	12:120591251	C	T	22.23%	-0.0010005	0.0121532	0.94	30234
12:120731076	rs965791	A	G	0.113562	0.00956152	0.00116295	2.01e-16	5060170	67.5977	12:120731076	A	G	12.66%	0.00995033	0.0134938	0.47	30234
12:120846679	rs206956	C	T	0.370072	0.00609233	0.00072011	2.67e-17	5305270	71.5763	12:120846679	C	T	37.28%	-0.00400802	0.0090262	0.67	30234
12:120880707	rs11065126	A	G	0.0211535	-0.0557143	0.00228539	2.9e-131	5149330	594.31	12:120880707	A	G	2.51%	-0.0481404	0.0288583	0.095	30234
12:120976371	rs4102203	C	T	0.0962067	-0.0191754	0.00117753	1.27e-59	5202440	265.183	12:120976371	C	T	10.4%	-0.0212236	0.0150839	0.16	30234
12:121163373	rs7303170	C	T	0.028851	-0.0185778	0.00205367	1.48e-19	4415300	81.8328	12:121163373	C	T	1.19%	-0.0232686	0.0508259	0.66	30234
12:121212467	rs514108	C	T	0.139183	0.00963739	0.00098547	1.38e-22	4940010	95.6383	12:121212467	C	T	15.72%	0.0148886	0.0118343	0.21	30234
12:121233235	rs532140	C	A	0.253731	0.0151312	0.00077778	2.68e-84	5238740	378.472	12:121233235	C	A	27.29%	0.0276152	0.00978264	0.0048	30234
12:12247360	rs1641728	G	A	0.275956	0.00587108	0.00069445	2.81e-17	5405760	71.475	12:12247360	G	A	27.74%	-0.0010005	0.0104391	0.93	30234
12:121423956	rs2393791	C	T	0.394557	0.0141833	0.00066393	2.98e-101	5391640	456.363	12:121423956	C	T	38.19%	-0.0242927	0.00942074	0.0099	30234
12:121622196	rs2230912	G	A	0.149985	0.00640025	0.00092909	5.63e-12	5150300	47.4546	12:121622196	G	A	16.46%	-0.0222456	0.0124253	0.073	30234
12:121757962	rs2948129	T	G	0.137101	-0.0057444	0.00101033	1.3e-08	4359980	32.3268	12:121757962	T	G	11.43%	-0.0140989	0.0152159	0.36	30234
12:121820976	rs11065547	T	C	0.0294654	-0.0148204	0.00191144	8.94e-15	5059490	60.1172	12:121820976	T	C	2.23%	-0.0833816	0.033593	0.013	30234
12:121911602	rs10849891	G	T	0.381047	0.00851763	0.00068426	1.43e-35	5316260	154.951	12:121911602	G	T	39.28%	0.0158733	0.0091968	0.084	30234
12:121950655	rs1549349	A	G	0.197216	-0.0104824	0.00090176	3.1e-31	4567670	135.126	12:121950655	A	G	21.8%	0.0129162	0.0104878	0.22	30234
12:122384457	rs529736	A	C	0.228186	0.0103094	0.00077878	5.3e-40	4907540	175.242	12:122384457	A	C	18.42%	0.00498754	0.0112321	0.67	30234
12:122627371	rs4758684	A	G	0.309815	-0.0078329	0.00069562	2.06e-29	5367160	126.795	12:122627371	A	G	32.07%	-0.0100503	0.00961585	0.3	30234
12:122747023	rs907482	A	G	0.614338	-0.0065601	0.0007485	1.88e-18	4926660	76.8135	12:122747023	G	A	35.5%	0.0178399	0.00938844	0.057	30234
12:122968450	rs12817342	C	T	0.419773	-0.006429	0.00080901	1.91e-15	5159520	63.1508	12:122968450	C	T	43.48%	0.00498754	0.00852307	0.57	30234
12:122970156	rs10773208	T	C	0.244179	-0.018501	0.00093815	1.43e-86	5289190	388.907	12:122970156	T	C	24.98%	-0.0242927	0.0104551	0.02	30234
12:122988161	rs12301352	C	T	0.0209556	0.0185939	0.0027373	1.1e-11	3368930	46.142	12:122988161	C	T	1.02%	0.0506931	0.076863	0.52	30234
12:122990042	rs1115154	G	A	0.0395891	0.0113139	0.0018083	3.93e-10	4880120	39.1457	12:122990042	G	A	4.3%	-0.002002	0.0208887	0.93	30234
12:12430036	rs11054761	C	T	0.0521805	0.00947321	0.00141661	2.27e-11	5440760	44.7192	12:12430036	C	T	5.46%	0.001998	0.0182778	0.92	30234
12:123430082	rs12815479	C	T	0.925077	-0.0147878	0.00160699	3.51e-20	4531210	84.68	12:123430082	T	C	8.35%	-0.00400802	0.0165231	0.82	30234
[truncated: 8,840 more rows]
