# Supplementary material for: Height, autoimmune thyroid disease and thyroid cancer: a Mendelian randomisation study
Source: Thyroid. Author manuscript; Available in PMC 2023 Dec 9. (PMC7615364; doi:10.1089/thy.2023.0272)
Supplement: Table S3 [file EMS189053-supplement-Table_S3.xlsx]

## Sheet: Supplementary Table S3
Supplementary Table S3. Variants used as instruments for Mendelian Randomization analyses with autoimmune thyroid disease (AITD) as the exposure and height as outcome.
AITD											Height
Initial_SNP_CHR_POS_HG19	Proxy_SNP_CHR_POS_HG19	SNP	Effect_Allele	Other_Allele	EAF	Beta	SE	Pvalue	N	F-statistic	Initial_SNP_CHR_POS_HG19	Effect_Allele	Other_Allele	EAF	Beta	SE	Pvalue	N
1:2494330	1:2505713	rs10910093	T	C	13.38	0.0834216	0.0125115	7.8e-11	30234	44.4565	1:2494330	T	C	0.14	-0.0048	0.0021	0.02	708389
1:65429319	1:65417839	rs12409333	G	A	13.59	-0.0812101	0.013265	2.1e-09	30234	37.4805	1:65429319	A	G	0.8704	0.0026	0.0021	0.22	709126
1:108362169	1:108306557	rs11588186	A	G	8.34	0.219938	0.0144703	3.4e-47	30234	231.019	1:108362169	A	G	0.07811	-0.0108	0.0026	2.4e-05	709022
1:167426424	1:167420425	rs2056626	G	T	41.51	0.0535408	0.00892691	4.3e-09	30234	35.9722	1:167426424	T	G	0.5856	-0.0017	0.0014	0.24	709577
1:200840467	1:200687787	rs12730151	A	T	11.8	0.0788112	0.0132213	5.3e-09	30234	35.5329	1:200840467	A	T	0.118	-0.0041	0.0022	0.06	708797
1:8497307	-	rs301802	T	A	0.409	0.0620354	0.00905665	7.44e-12	30234	46.9185	1:8497307	A	T	0.5722	-0.0089	0.0014	7.6e-10	703469
1:25351581	-	rs4320727	G	A	0.377	-0.058689	0.00933945	3.33e-10	30234	39.4885	1:25351581	A	G	0.6232	0.0011	0.0015	0.45	697612
1:114377568	-	rs2476601	A	G	0.128	0.365337	0.0135384	2.2e-160	30234	728.205	1:114377568	A	G	0.1011	-0.0005	0.0023	0.82	706523
1:156784982	-	rs926103	T	C	0.332	0.0639133	0.00939004	1.01e-11	30234	46.3285	1:156784982	T	C	0.3516	-0.0015	0.0017	0.36	546230
2:160552593	2:160418171	rs1863219	G	C	50.62	-0.0523465	0.00878158	5.3e-09	30234	35.5328	2:160552593	C	G	0.4826	0.0033	0.0014	0.019	704438
2:1407628	-	rs11675342	T	C	0.436	0.0861777	0.00903133	1.4e-21	30234	91.0512	2:1407628	T	C	0.429	-0.0014	0.0014	0.32	706106
2:12644736	-	rs1534430	T	C	0.388	-0.0855579	0.00928419	3.08e-20	30234	84.9244	2:12644736	T	C	0.3984	0.0016	0.0015	0.28	704474
2:55872538	-	rs7594497	C	T	0.09	0.108854	0.0185123	4.1e-09	30234	34.5757	2:55872538	T	C	0.94592	-0.0196	0.0031	3.4e-10	697648
2:163124051	-	rs1990760	C	T	0.377	-0.071496	0.0092526	1.14e-14	30234	59.7085	2:163124051	T	C	0.6116	0.0049	0.0015	0.0007	707767
2:191966452	-	rs7568275	G	C	0.211	0.138892	0.0106217	4.52e-39	30234	170.989	2:191966452	C	G	0.783	-0.0069	0.0017	5.1e-05	707770
2:204732714	-	rs231775	G	A	0.442	0.167208	0.00915503	1.59e-74	30234	333.575	2:204732714	A	G	0.6144	0.0051	0.0015	0.00058	657664
3:105935232	3:105918658	rs12497363	A	G	26.09	0.08158	0.00990358	1.5e-15	30234	67.8551	3:105935232	A	G	0.2551	0.0047	0.0016	0.004	707175
3:119221064	3:119125202	rs4687851	C	A	19.18	0.0685928	0.0109222	8.3e-10	30234	39.4397	3:119221064	A	C	0.8088	0.0009	0.0018	0.62	709152
3:188102104	3:188089254	rs13076312	T	C	45.47	0.117783	0.00857322	4.2e-39	30234	188.746	3:188102104	T	C	0.4525	-0.0037	0.0014	0.01	708131
3:12302462	-	rs9878908	C	T	0.202	0.0751075	0.0110323	9.9e-12	30234	46.3482	3:12302462	T	C	0.7902	-0.0023	0.0018	0.2	708349
3:121825197	-	rs2681417	G	A	0.07	0.0944007	0.0170869	3.33e-08	30234	30.5226	3:121825197	A	G	0.92657	-0.0018	0.0029	0.52	680167
4:10716939	-	rs4293777	C	G	0.482	0.0806579	0.00896405	2.25e-19	30234	80.9629	4:10716939	C	G	0.4645	-0.0019	0.0014	0.2	707665
4:26090375	-	rs7441808	G	A	0.261	0.0760347	0.00982129	9.84e-15	30234	59.9359	4:26090375	A	G	0.7006	0.0011	0.0016	0.49	704995
4:149634038	-	rs6535628	G	A	0.212	-0.127833	0.0112501	6.43e-30	30234	129.115	4:149634038	A	G	0.79	-0.0114	0.0018	7.8e-11	708213
5:133423495	5:133418739	rs244670	T	C	13.93	0.0980337	0.0130114	2.5e-13	30234	56.7682	5:133423495	T	C	0.1337	0.0025	0.0022	0.24	702542
5:35837234	-	rs12697352	A	G	0.387	-0.0629398	0.00952504	3.94e-11	30234	43.6634	5:35837234	A	G	0.3359	0.0093	0.0015	8.2e-10	706160
5:76543768	-	rs6867654	A	G	0.363	0.064851	0.00928766	2.89e-12	30234	48.7551	5:76543768	A	G	0.396	-0.0067	0.0015	6.2e-06	708797
5:102622453	-	rs1991797	T	G	0.301	-0.0640053	0.00972232	4.65e-11	30234	43.3403	5:102622453	T	G	0.3247	-0.0044	0.0015	0.0045	703899
6:90990050	6:90936894	rs206913	C	A	37.3	-0.11991	0.00890392	1.1e-37	30234	181.364	6:90990050	A	C	0.6104	-0.0026	0.0015	0.075	709356
6:167370532	6:167383075	rs9355610	A	G	34.39	-0.122168	0.00917176	6.3e-37	30234	177.422	6:167370532	A	G	0.3348	-0.0016	0.0015	0.3	709533
6:408079	-	rs1050976	T	C	0.457	0.0685928	0.00899945	2.54e-14	30234	58.0931	6:408079	T	C	0.5063	-0.0003	0.0014	0.86	695716
6:112098896	-	rs7758816	C	T	0.477	-0.0555127	0.00903097	7.89e-10	30234	37.7847	6:112098896	T	C	0.5278	0.0023	0.0014	0.11	707123
6:136115507	-	rs9494389	C	T	0.302	0.0667236	0.00979231	9.54e-12	30234	46.429	6:136115507	T	C	0.6931	0.0016	0.0015	0.31	707586
6:148514301	-	rs6914622	T	G	0.331	0.0834216	0.00953767	2.23e-18	30234	76.5019	6:148514301	T	G	0.3178	-0.0013	0.0015	0.4	698047
6:166047034	-	rs1079418	G	A	0.29	-0.058689	0.0099446	3.63e-09	30234	34.8288	6:166047034	A	G	0.6874	-0.0047	0.0016	0.0024	708001
7:37409939	7:37436854	rs11984075	G	A	10.8	0.0934903	0.0139058	5.5e-11	30234	45.2006	7:37409939	A	G	0.8937	-0.0002	0.0023	0.93	702613
7:100284913	7:100266081	rs221786	T	C	11	-0.0888312	0.0141963	9.5e-10	30234	39.1543	7:100284913	T	C	0.1069	-0.006	0.0023	0.0088	705503
8:8308044	8:8304502	rs2921077	A	G	46.4	-0.080126	0.00870963	7e-19	30234	84.6346	8:8308044	A	G	0.4656	-0.0111	0.0015	2.2e-14	703302
8:11440019	8:11433909	rs2898290	T	C	47.75	-0.0608121	0.00887324	2.4e-11	30234	46.9696	8:11440019	T	C	0.4734	-0.0103	0.0015	1.5e-12	701928
8:61518399	8:61298005	rs6995041	G	C	38.39	0.0535408	0.00920668	1.2e-08	30234	33.8192	8:61518399	C	G	0.623	-0.0036	0.0015	0.016	694813
8:129157016	8:129155329	rs4733838	A	G	44.58	-0.0576291	0.0089431	3.1e-10	30234	41.5248	8:129157016	A	G	0.425	0.0039	0.0015	0.0088	689799
8:133920518	8:133917588	rs2068128	G	A	39.93	0.0667236	0.00897116	4.9e-13	30234	55.3175	8:133920518	A	G	0.6212	0.0077	0.0015	1.9e-07	702241
8:134212652	8:134210213	rs13281186	G	A	29.99	-0.0672087	0.00956756	7.9e-12	30234	49.3457	8:134212652	A	G	0.7049	0.0021	0.0016	0.18	699503
8:10280228	-	rs7831557	G	A	0.447	-0.05975	0.00897589	2.83e-11	30234	44.312	8:10280228	A	G	0.5172	0.0097	0.0014	1.8e-11	702304
8:128197088	-	rs2445610	G	A	0.378	-0.0747235	0.00934676	1.28e-15	30234	63.9136	8:128197088	A	G	0.6375	-0.0019	0.0015	0.2	706951
8:129569371	-	rs1561924	A	G	0.135	-0.0844692	0.0137961	9.22e-10	30234	37.4875	8:129569371	A	G	0.1311	0.0026	0.0022	0.23	705332
9:21589041	-	rs2123340	G	A	0.363	0.0704585	0.00937881	5.79e-14	30234	56.438	9:21589041	A	G	0.6498	0.0002	0.0015	0.87	704390
9:100546600	-	rs925489	C	T	0.351	-0.216913	0.00974334	8.54e-110	30234	495.627	9:100546600	T	C	0.6675	-0.0082	0.0015	6.6e-08	708666
10:63779871	10:63786554	rs11593907	C	T	20.78	0.116004	0.0104717	2.4e-26	30234	122.718	10:63779871	T	C	0.7926	0.0098	0.0018	3.7e-08	709551
10:64005582	10:63967600	rs4979772	A	G	40.94	0.0657877	0.00890229	6.8e-13	30234	54.6117	10:64005582	A	G	0.4084	0.0039	0.0015	0.0084	708766
10:101283330	10:101274058	rs7095491	T	C	47.59	0.0535408	0.00880786	2.7e-09	30234	36.9512	10:101283330	T	C	0.4711	-0.0041	0.0014	0.0047	708383
10:6110875	-	rs7090530	C	A	0.354	-0.098716	0.00928024	2.05e-26	30234	113.151	10:6110875	A	C	0.5977	0.0017	0.0015	0.25	708654
10:124189197	-	rs1045216	A	G	0.382	-0.0565704	0.00921479	8.34e-10	30234	37.6883	10:124189197	A	G	0.3975	-0.0191	0.0015	4.7e-39	708659
11:35317712	11:35264090	rs932633	C	A	39	0.076961	0.00885971	4.6e-17	30234	75.4576	11:35317712	A	C	0.599	-0.0016	0.0015	0.29	706131
11:93913036	-	rs12793348	G	A	0.082	-0.102033	0.0174789	5.29e-09	30234	34.076	11:93913036	A	G	0.91704	0.0024	0.0027	0.37	709677
11:95311422	-	rs4409785	C	T	0.169	0.135405	0.0116945	5.28e-31	30234	134.06	11:95311422	T	C	0.8268	0.0071	0.0019	0.0003	696320
12:9833524	-	rs3764022	G	C	0.316	-0.098716	0.00968763	2.16e-24	30234	103.834	12:9833524	C	G	0.6795	0.0001	0.0015	0.92	701512
12:56477694	-	rs2271194	A	T	0.424	0.0610951	0.00911048	2e-11	30234	44.9708	12:56477694	A	T	0.4082	-0.0023	0.0015	0.11	695332
12:111884608	-	rs3184504	T	C	0.392	0.206201	0.0090165	9.37e-116	30234	523.003	12:111884608	T	C	0.4874	-0.0087	0.0014	1.3e-09	709396
13:24786915	13:24775011	rs1923907	C	T	28.6	0.0953102	0.00949305	4.6e-22	30234	100.801	13:24786915	T	C	0.7188	-0.0018	0.0016	0.26	693971
13:43047260	13:42988546	rs7328203	G	T	45.22	-0.0672087	0.00892683	2.6e-13	30234	56.6836	13:43047260	T	G	0.5509	-0.007	0.0015	1.6e-06	704576
14:68749927	-	rs3784099	A	G	0.287	-0.0661398	0.0100093	3.92e-11	30234	43.6634	14:68749927	A	G	0.2829	-0.0134	0.0016	4.2e-17	709481
14:98690394	-	rs1257920	A	T	0.492	-0.058689	0.00893955	5.24e-11	30234	43.1005	14:98690394	A	T	0.5232	0.0004	0.0014	0.79	703342
15:38850330	-	rs7173565	C	T	0.24	0.0880109	0.0102564	9.44e-18	30234	73.6346	15:38850330	T	C	0.7328	0.0017	0.0017	0.31	697395
16:67409180	-	rs8052655	A	G	0.042	0.120446	0.0215553	2.28e-08	30234	31.2232	16:67409180	A	G	0.04332	-0.0399	0.0035	2e-29	699662
17:7240391	17:7234112	rs3809822	G	C	24.6	0.079735	0.0100792	1.7e-14	30234	62.5818	17:7240391	C	G	0.7732	0.0012	0.0018	0.5	645155
17:8841140	17:8834716	rs4791769	C	T	15.92	-0.0779615	0.0124259	8.6e-10	30234	39.3647	17:8841140	T	C	0.8582	0.0007	0.002	0.73	705709
17:40299024	17:40289012	rs11079035	A	G	17.42	0.0834216	0.0115113	1.8e-12	30234	52.5182	17:40299024	A	G	0.1736	0.0098	0.0019	3.7e-07	707577
17:45820723	-	rs11079788	T	C	0.191	0.0852598	0.0107869	2.73e-15	30234	62.4739	17:45820723	T	C	0.2313	0.0017	0.0017	0.34	707399
18:12782849	-	rs6505765	G	C	0.354	0.0629748	0.00938031	1.85e-11	30234	45.0712	18:12782849	C	G	0.6596	-0.0041	0.0015	0.0067	705385
18:23598160	-	rs607404	T	A	0.242	-0.0618754	0.0101279	1.03e-09	30234	37.3249	18:23598160	A	T	0.7062	0.0119	0.0016	2.1e-13	703279
18:67531642	-	rs763361	T	C	0.496	0.0592119	0.00901522	5.09e-11	30234	43.1385	18:67531642	T	C	0.4708	-0.0035	0.0015	0.016	706613
19:18394549	19:18384950	rs1075403	T	G	36.59	-0.076881	0.00909623	2.9e-16	30234	71.4358	19:18394549	T	G	0.3644	0.0007	0.0015	0.63	707636
19:50162909	-	rs7251	G	C	0.326	-0.0640053	0.00967488	3.71e-11	30234	43.7664	19:50162909	C	G	0.6764	-0.0068	0.0016	2e-05	649231
20:17859706	-	rs2745803	G	A	0.203	-0.080126	0.0113404	1.6e-12	30234	49.9218	20:17859706	A	G	0.794	-0.0041	0.0019	0.031	671638
21:16798586	-	rs2823272	A	T	0.314	-0.0640053	0.00976972	5.72e-11	30234	42.9209	21:16798586	A	T	0.3096	0.0044	0.0016	0.0047	704471
22:30521255	22:30471679	rs757024	C	G	46.12	-0.0682788	0.00883352	6.3e-14	30234	59.7454	22:30521255	C	G	0.4588	0.0131	0.0015	2.5e-19	709188
22:37581485	-	rs229527	A	C	0.397	0.103459	0.00905007	2.93e-30	30234	130.686	22:37581485	A	C	0.4159	-0.0031	0.0015	0.034	709410
