# Supplementary material for: Height, autoimmune thyroid disease and thyroid cancer: a Mendelian randomisation study
Source: Thyroid. Author manuscript; Available in PMC 2023 Dec 9. (PMC7615364; doi:10.1089/thy.2023.0272)
Supplement: Table S5 [file EMS189053-supplement-Table_S5.xlsx]

## Sheet: Supplementary Table S5
Supplementary Table S5. Results of the Mendelian Randomization (MR) analyses investigating the association between genetically predicted height and autoimmune thyroid disease (AITD) using various MR methods. (Sensitivity analyses)
GWAS SNPs for height (Yengo et al 2022)	12111
Extracted estimates from the AITD GWAS (Saevarsdottir et al. 2020)	12002
Removed SNPs from AITD GWAS with pvalue < 0.01	545
Removed SNPs from AITD GWAS due to missing information (effect_estimate=0)	372
Removed SNPs for being palindromic with intermediate allele frequencies	781
Final SNPs for MR analysis	10335
method	nsnp	b	se	pval	lo_ci	up_ci	or	or_lci95	or_uci95
Inverse variance weighted	10335	0.0270162	0.010161	0.00784144	0.00710071	0.0469317	1.02738	1.00713	1.04805
Weighted median	10335	0.0536954	0.0184636	0.00363544	0.0175067	0.0898841	1.05516	1.01766	1.09405
MR Egger	10335	0.0441108	0.0167896	0.00861987	0.0112033	0.0770183	1.0451	1.01127	1.08006
Heterogeneity
method	Q	Q_df	Q_pval
MR Egger	11918.1	10333	3.7865e-26
Inverse variance weighted	11920	10334	3.58525e-26
Pleiotropy
	egger_intercept	se	pval
	-0.00024287	0.000189897	0.20094
Note: When height was employed as exposure, MR-PRESSO did not converge after running 10 days in Queen Mary’s Apocrita HPC facility.
