# Supplementary material for: Height, autoimmune thyroid disease and thyroid cancer: a Mendelian randomisation study
Source: Thyroid. Author manuscript; Available in PMC 2023 Dec 9. (PMC7615364; doi:10.1089/thy.2023.0272)
Supplement: Table S6 [file EMS189053-supplement-Table_S6.xlsx]

## Sheet: Supplementary Table S6
Supplementary Table S6. Results of the Mendelian Randomization (MR) analyses investigating the association between genetically predicted autoimmune thyroid disease (AITD) and height using various MR methods.
GWAS SNPs for AITD	94
Extracted estimates from height GWAS	78
Removing SNPs for being palindromic with intermediate allele frequencies	9
Final SNPs for MR analysis	69
method	nsnp	b	se	pval	lo_ci	up_ci
Inverse variance weighted	69	-0.0094357	0.00800457	0.238482	-0.0251247	0.00625326
Weighted median	69	-0.0196254	0.0048083	4.47337e-05	-0.0290496	-0.0102011
MR Egger	69	-0.0454481	0.0177803	0.0128595	-0.0802976	-0.0105986
Heterogeneity
method	Q	Q_df	Q_pval
MR Egger	996.714	67	1.22423e-165
Inverse variance weighted	1072.17	68	2.16259e-180
Pleiotropy
	egger_intercept	se	pval
	0.00391347	0.00173766	0.0275944
$`Main MR results`
Exposure	MR Analysis	Causal Estimate	Sd	T-stat	P-value
beta.exposure	Raw	-0.0094357	0.00800457	-1.17879	0.242591
beta.exposure	Outlier-corrected	-0.00670451	0.00449428	-1.49179	0.142437
$`MR-PRESSO results`
$`MR-PRESSO results`$`Global Test`
$`MR-PRESSO results`$`Global Test`$RSSobs
[1] 1098.94
$`MR-PRESSO results`$`Global Test`$Pvalue
[1] "<5e-04"
$`MR-PRESSO results`$`Distortion Test`
$`MR-PRESSO results`$`Distortion Test`$`Outliers Indices`
[1] 1 6 8 9 14 21 24 36 37 38 40 47 49 50 55 56 58 59 62 63 64
$`MR-PRESSO results`$`Distortion Test`$`Distortion Coefficient`
beta.exposure
-40.7365
$`MR-PRESSO results`$`Distortion Test`$Pvalue
[1] 0.121
