# Supplementary material for: Height, autoimmune thyroid disease and thyroid cancer: a Mendelian randomisation study
Source: Thyroid. Author manuscript; Available in PMC 2023 Dec 9. (PMC7615364; doi:10.1089/thy.2023.0272)
Supplement: Table S7 [file EMS189053-supplement-Table_S7.xlsx]

## Sheet: Supplementary Table S7
Supplementary Table S7. Results of the Mendelian Randomization (MR) analyses investigating the association between genetically predicted autoimmune thyroid disease (AITD) and height using various MR methods. (Sensitivity analyses)
GWAS SNPs for AITD	94
Extracted estimates from height GWAS	78
Removed SNPs from height GWAS with pvalue < 0.01	35
Removing SNPs for being palindromic with intermediate allele frequencies	7
Final SNPs for MR analysis	36
method	nsnp	b	se	pval	lo_ci	up_ci
Inverse variance weighted	36	-0.00297047	0.00352772	0.399768	-0.0098848	0.00394387
Weighted median	36	-0.0016642	0.00498593	0.738547	-0.0114366	0.00810824
MR Egger	36	-0.00240698	0.00876119	0.785185	-0.0195789	0.014765
Heterogeneity
method	Q	Q_df	Q_pval
MR Egger	49.4754	34	0.0419974
Inverse variance weighted	49.4827	35	0.0532009
Pleiotropy
	egger_intercept	se	pval
	-5.74497e-05	0.000815314	0.944238
$`Main MR results`
Exposure	MR Analysis	Causal Estimate	Sd	T-stat	P-value
beta.exposure	Raw	-0.00297047	0.00352772	-0.842035	0.405485
beta.exposure	Outlier-corrected	NA	NA	NA	NA
$`MR-PRESSO results`
$`MR-PRESSO results`$`Global Test`
$`MR-PRESSO results`$`Global Test`$RSSobs
[1] 51.86539
$`MR-PRESSO results`$`Global Test`$Pvalue
[1] 0.066
