# Supplementary material for: Height, autoimmune thyroid disease and thyroid cancer: a Mendelian randomisation study
Source: Thyroid. Author manuscript; Available in PMC 2023 Dec 9. (PMC7615364; doi:10.1089/thy.2023.0272)
Supplement: Table S8 [file EMS189053-supplement-Table_S8.xlsx]

## Sheet: Supplementary Table S8
Supplementary Table S8. Results of the Mendelian Randomization (MR) analyses investigating the association between genetically predicted height and thyroid cancer using various MR methods.
GWAS SNPs for height (Yengo et al 2022)	12111
Extracted estimates from ThyCa GWAS (Gudmundsson et al 2017)	11702
Removed SNPs from ThyCa GWAS due to missing information (effect_estimate=0)	1080
Removed SNPs for being palindromic with intermediate allele frequencies	129
Final SNPs for MR analysis	10509
method	nsnp	b	se	pval	lo_ci	up_ci	or	or_lci95	or_uci95
Inverse variance weighted	10509	0.137062	0.0372321	0.000232062	0.0640871	0.210037	1.1469	1.06619	1.23372
Weighted median	10509	0.216138	0.0663589	0.00112552	0.0860749	0.346202	1.24127	1.08989	1.41369
MR Egger	10509	0.0930264	0.0617927	0.132236	-0.0280873	0.21414	1.09749	0.972303	1.2388
Heterogeneity
method	Q	Q_df	Q_pval
MR Egger	12917.8	10507	1.48327e-54
Inverse variance weighted	12918.8	10508	1.50097e-54
Pleiotropy
	egger_intercept	se	pval
	0.00063435	0.000710418	0.371918
Note: When height was employed as exposure, MR-PRESSO did not converge after running 10 days in Queen Mary’s Apocrita HPC facility.
